# Supplementary material for: Comparative Genomics of Isolates of a Pseudomonas aeruginosa Epidemic Strain Associated with Chronic Lung Infections of Cystic Fibrosis Patients
Source: PLoS One. 2014 Feb 5;9(2):e87611. doi: 10.1371/journal.pone.0087611 (PMC3914812; doi:10.1371/journal.pone.0087611)
Supplement: Table S2 — All SNPs and DIPs among P. aeruginosa LES isolates. (XLSX) [file pone.0087611.s002.xlsx]

## Sheet: Feuil1
Table S2. All SNPs and DIPs among P. aeruginosa LES isolates.
Polymorphisms were identified with CLC Genomics Workbench (CLCbio) with the following criteria: default parameters for base quality, minimum coverage=6, minimum frequency = 0.8 for each new genome against reference LESB58. VFDB: Virulence factor database.
LESB58 position	Variation Type	LESB58 sequence	Allele Variations	Overlapping Annotations	Coding Region Change	Amino Acid Change	Isolate	Unique	Coding	Non-synonymous	tag	Pseudocap	VFDB	VFDB subcategory
1834	SNP	C	T	Gene: dnaA, CDS: dnaA, Misc. feature: C-terminal domain of bacterial DnaA proteins. The DNA-binding C-terminal domain of DnaA contains a helix-turn-helix motif that specifically interacts with the DnaA box,_a 9-mer motif that occurs repetitively in the replication origin oriC. Multiple...; Region: Bac_DnaA_C; cd06571, Misc. feature: DnaA box-binding interface; other site	dnaA:c.1352C>T	p.Ala451Val	LESB65	yes	coding	non-syn.	PLES_00001	DNA replication, recombination, modification and repair	0	0
5171	SNP	C	G	Gene: gyrB, CDS: gyrB, Misc. feature: DNA gyrase subunit B; Validated; Region:_gyrB; PRK05644, Misc. feature: TopoIIA_Trans_DNA_gyrase:_Transducer domain,_having a ribosomal S5 domain 2-like fold,_of the type found in proteins of the type IIA family of DNA topoisomerases similar to the B subunits of E. coli DNA gyrase and E. coli Topoisomerase IV which are...; Region: TopoII_Trans_DNA_gyrase; cd0…	gyrB:c.897C>G	p.Ile299Met	LES400	no	coding	non-syn.	PLES_00031	DNA replication, recombination, modification and repair	0	0
5171	SNP	C	G	Gene: gyrB, CDS: gyrB, Misc. feature: DNA gyrase subunit B; Validated; Region:_gyrB; PRK05644, Misc. feature: TopoIIA_Trans_DNA_gyrase:_Transducer domain,_having a ribosomal S5 domain 2-like fold,_of the type found in proteins of the type IIA family of DNA topoisomerases similar to the B subunits of E. coli DNA gyrase and E. coli Topoisomerase IV which are...; Region: TopoII_Trans_DNA_gyrase; cd0…	gyrB:c.897C>G	p.Ile299Met	LES431	no	coding	non-syn.	PLES_00031	DNA replication, recombination, modification and repair	0	0
5171	SNP	C	G	Gene: gyrB, CDS: gyrB, Misc. feature: DNA gyrase subunit B; Validated; Region:_gyrB; PRK05644, Misc. feature: TopoIIA_Trans_DNA_gyrase:_Transducer domain,_having a ribosomal S5 domain 2-like fold,_of the type found in proteins of the type IIA family of DNA topoisomerases similar to the B subunits of E. coli DNA gyrase and E. coli Topoisomerase IV which are...; Region: TopoII_Trans_DNA_gyrase; cd0…	gyrB:c.897C>G	p.Ile299Met	LESB65	no	coding	non-syn.	PLES_00031	DNA replication, recombination, modification and repair	0	0
5455	SNP	C	T	Gene: gyrB, CDS: gyrB, Misc. feature: DNA gyrase subunit B; Validated; Region:_gyrB; PRK05644	gyrB:c.1181C>T	p.Thr394Ile	LESL4	yes	coding	non-syn.	PLES_00031	DNA replication, recombination, modification and repair	0	0
5670	SNP	T	G	Gene: gyrB, CDS: gyrB, Misc. feature: DNA gyrase subunit B; Validated; Region:_gyrB; PRK05644, Misc. feature: TOPRIM_TopoIIA_GyrB:_topoisomerase-primase (TOPRIM) nucleotidyl transferase/hydrolase domain of the type found in proteins of the type IIA family of DNA topoisomerases similar to the Escherichia coli GyrB subunit. TopoIIA enzymes cut both strands of...; Region: TOPRIM_TopoIIA_GyrB; cd0336…	gyrB:c.1396T>G	p.Ser466Ala	LESL1	yes	coding	non-syn.	PLES_00031	DNA replication, recombination, modification and repair	0	0
6519	SNP	C	T	Gene: gyrB, CDS: gyrB, Misc. feature: DNA gyrase subunit B; Validated; Region:_gyrB; PRK05644, Misc. feature: DNA gyrase B subunit,_carboxyl terminus; Region: DNA_gyraseB_C; pfam00986	gyrB:c.2245C>T	p.Pro749Ser	LESB65	yes	coding	non-syn.	PLES_00031	DNA replication, recombination, modification and repair	0	0
15560	DIP	-----	GGTGC				LESB65	yes	non-coding	na	na	0	0	0
18426	SNP	C	T	Gene: trkA, CDS: trkA, Misc. feature: potassium transporter peripheral membrane component; Reviewed; Region:_trkA; PRK09496, Misc. feature: Rossmann-fold NAD(P)(+)-binding proteins; Region: NADB_Rossmann; cl09931	trkA:c.301G>A	p.Glu101Lys	LESL7	yes	coding	non-syn.	PLES_00151	Transport of small molecules	0	0
25849	DIP	---	GGC	Gene: hemF, CDS: hemF, Misc. feature: Coproporphyrinogen III oxidase; Region: Coprogen_oxidas; cl00433	hemF:c.126_127insGGC	p.Gly42_Gly43insGly	LESL5	yes	coding	non-syn.	PLES_00231	Biosynthesis of cofactors, prosthetic groups and carriers	0	0
31690	SNP	C	G	Gene: PLES_00281, CDS: PLES_00281, Misc. feature: Sulfate permease and related transporters (MFS superfamily) [Inorganic ion transport and metabolism]; Region:_SUL1; COG0659, Misc. feature: Permease family; Region:_Xan_ur_permease; cl00967	PLES_00281:c.353G>C	p.Gly118Ala	LESB65	yes	coding	non-syn.	PLES_00281	Transport of small molecules, Membrane proteins	0	0
37307	SNP	G	A	Gene: trpA, CDS: trpA, Misc. feature: Ttryptophan synthase (TRPS) alpha subunit (TSA). TPRS is a bifunctional tetrameric enzyme (2 alpha and 2 beta subunits) that catalyzes the last two steps of L-tryptophan biosynthesis. Alpha and beta subunit catalyze two distinct reactions which are...; Region: Tryptophan_synthase_alpha; cd04724, Misc. feature: substrate binding site; other site	trpA:c.574C>T	p.His192Tyr	LESL4	yes	coding	non-syn.	PLES_00341	Amino acid biosynthesis and metabolism	0	0
84628	SNP	G	T	Gene: PLES_00731, CDS: PLES_00731	PLES_00731:c.744C>A		LESB65	yes	coding	syn.	PLES_00731	Transport of small molecules	Secretion system	Hcp secretion island-1 encoded type VI secretion system (H-T6SS)
88997	SNP	C	T	Gene: ppkA, CDS: ppkA, Misc. feature: Serine/Threonine protein kinases,_catalytic domain. Phosphotransferases of the serine or threonine-specific kinase subfamily. The enzymatic activity of these protein kinases is controlled by phosphorylation of specific residues in the activation...; Region:_S_TKc; cd00180, Misc. feature: ATP binding pocket; other site, Misc. feature: Serine/Threonine protein …	ppkA:c.189G>A		LESL1	yes	coding	syn.	PLES_00751	Translation, post-translational modification, degradation, Adaptation, Protection	Secretion system	Hcp secretion island-1 encoded type VI secretion system (H-T6SS)
89035	SNP	C	T	Gene: ppkA, CDS: ppkA, Misc. feature: Serine/Threonine protein kinases,_catalytic domain. Phosphotransferases of the serine or threonine-specific kinase subfamily. The enzymatic activity of these protein kinases is controlled by phosphorylation of specific residues in the activation...; Region:_S_TKc; cd00180, Misc. feature: ATP binding pocket; other site, Misc. feature: Serine/Threonine protein …	ppkA:c.151G>A	p.Glu51Lys	LESL5	yes	coding	non-syn.	PLES_00751	Translation, post-translational modification, degradation, Adaptation, Protection	Secretion system	Hcp secretion island-1 encoded type VI secretion system (H-T6SS)
90203	SNP	C	T	Gene: PLES_00771, CDS: PLES_00771, Misc. feature: Uncharacterized protein conserved in bacteria (DUF2094); Region:_DUF2094; cl01611	PLES_00771:c.409G>A	p.Ala137Thr	LESL7	yes	coding	non-syn.	PLES_00771	Hypothetical, unclassified, unknown	Secretion system	Hcp secretion island-1 encoded type VI secretion system (H-T6SS)
96527	SNP	A	T	Gene: PLES_00801, CDS: PLES_00801, Misc. feature: Bacterial protein of unknown function (DUF876); Region:_DUF876; cl01406	PLES_00801:c.299T>A	p.Leu100His	LES400	yes	coding	non-syn.	PLES_00801	Hypothetical, unclassified, unknown	Secretion system	Hcp secretion island-1 encoded type VI secretion system (H-T6SS)
101812	SNP	C	T	Gene: PLES_00851, CDS: PLES_00851, Misc. feature: Protein of unknown function (DUF877); Region: DUF877; cl05484	PLES_00851:c.954C>T		LES400	yes	coding	syn.	PLES_00851	Hypothetical, unclassified, unknown	Secretion system	Hcp secretion island-1 encoded type VI secretion system (H-T6SS)
123796	SNP	T	C	Gene: PLES_01041, CDS: PLES_01041, Misc. feature: Sulfate permease and related transporters (MFS superfamily) [Inorganic ion transport and metabolism]; Region:_SUL1; COG0659	PLES_01041:c.125T>C	p.Leu42Pro	LES400	no	coding	non-syn.	PLES_01041	Transport of small molecules, Membrane proteins	0	0
123796	SNP	T	C	Gene: PLES_01041, CDS: PLES_01041, Misc. feature: Sulfate permease and related transporters (MFS superfamily) [Inorganic ion transport and metabolism]; Region:_SUL1; COG0659	PLES_01041:c.125T>C	p.Leu42Pro	LES431	no	coding	non-syn.	PLES_01041	Transport of small molecules, Membrane proteins	0	0
123796	SNP	T	C	Gene: PLES_01041, CDS: PLES_01041, Misc. feature: Sulfate permease and related transporters (MFS superfamily) [Inorganic ion transport and metabolism]; Region:_SUL1; COG0659	PLES_01041:c.125T>C	p.Leu42Pro	LESB65	no	coding	non-syn.	PLES_01041	Transport of small molecules, Membrane proteins	0	0
123796	SNP	T	C	Gene: PLES_01041, CDS: PLES_01041, Misc. feature: Sulfate permease and related transporters (MFS superfamily) [Inorganic ion transport and metabolism]; Region:_SUL1; COG0659	PLES_01041:c.125T>C	p.Leu42Pro	LESL1	no	coding	non-syn.	PLES_01041	Transport of small molecules, Membrane proteins	0	0
123796	SNP	T	C	Gene: PLES_01041, CDS: PLES_01041, Misc. feature: Sulfate permease and related transporters (MFS superfamily) [Inorganic ion transport and metabolism]; Region:_SUL1; COG0659	PLES_01041:c.125T>C	p.Leu42Pro	LESL4	no	coding	non-syn.	PLES_01041	Transport of small molecules, Membrane proteins	0	0
123796	SNP	T	C	Gene: PLES_01041, CDS: PLES_01041, Misc. feature: Sulfate permease and related transporters (MFS superfamily) [Inorganic ion transport and metabolism]; Region:_SUL1; COG0659	PLES_01041:c.125T>C	p.Leu42Pro	LESL5	no	coding	non-syn.	PLES_01041	Transport of small molecules, Membrane proteins	0	0
123796	SNP	T	C	Gene: PLES_01041, CDS: PLES_01041, Misc. feature: Sulfate permease and related transporters (MFS superfamily) [Inorganic ion transport and metabolism]; Region:_SUL1; COG0659	PLES_01041:c.125T>C	p.Leu42Pro	LESL7	no	coding	non-syn.	PLES_01041	Transport of small molecules, Membrane proteins	0	0
144073	SNP	G	A	Gene: PLES_01281, CDS: PLES_01281, Misc. feature: Late embryogenesis abundant protein; Region:_LEA_2; cl02389	PLES_01281:c.243G>A		LESL7	yes	coding	syn.	PLES_01281	Fatty acid and phospholipid metabolism	0	0
196646	SNP	G	C	Gene: PLES_01741, CDS: PLES_01741, Misc. feature: chemotaxis-specific methylesterase; Provisional; Region:_PRK00742, Misc. feature: Signal receiver domain; originally thought to be unique to bacteria (CheY,_OmpR,_NtrC,_and PhoB),_now recently identified in eukaroytes ETR1 Arabidopsis thaliana; this domain receives the signal from the sensor partner in a two-component systems...; Region:_REC; cd00…	PLES_01741:c.245C>G	p.Ser82Cys	LESL4	yes	coding	non-syn.	PLES_01741	Chemotaxis, Adaptation, Protection	0	0
232613	SNP	C	T	Gene: mdcD, CDS: mdcD, Misc. feature: Acetyl co-enzyme A carboxylase carboxyltransferase alpha subunit; Region:_ACCA; cl00513	mdcD:c.300C>T		LESL1	yes	coding	syn.	PLES_02061	Carbon compound catabolism	0	0
251895	SNP	T	C	Gene: pcaT, CDS: pcaT, Misc. feature: alpha-ketoglutarate transporter; Provisional; Region:_PRK10406, Misc. feature: The Major Facilitator Superfamily (MFS) is a large and diverse group of secondary transporters that includes uniporters,_symporters,_and antiporters. MFS proteins facilitate the transport across cytoplasmic or internal membranes of a variety of...; Region:_MFS; cd06174, Misc. featu…	pcaT:c.703T>C	p.Phe235Leu	LESB65	yes	coding	non-syn.	PLES_02261	Transport of small molecules, Membrane proteins	0	0
293426	SNP	G	A	Gene: gabD, CDS: gabD, Misc. feature: delta-1-pyrroline-5-carboxylate dehydrogenase, group 2,_putative; Region:_D1pyr5carbox2; TIGR01237, Misc. feature: Mitochondrial succinate-semialdehyde dehydrogenase and ALDH family members 5A1 and 5F1-like; Region: ALDH_F5_SSADH_GabD; cd07103, Misc. feature: tetramerization interface; other site, Misc. feature: NAD(P) binding site; other site	gabD:c.955G>A	p.Gly319Ser	LES431	yes	coding	non-syn.	PLES_02611	Carbon compound catabolism, Amino acid biosynthesis and metabolism, Central intermediary metabolism	0	0
296231	SNP	G	A	Gene: PLES_02631, CDS: PLES_02631, Misc. feature: Predicted signal transduction protein [Signal transduction mechanisms]; Region:_COG1639	PLES_02631:c.458G>A	p.Arg153His	LESL5	yes	coding	non-syn.	PLES_02631	Two-component regulatory systems	0	0
299481	SNP	T	G	Gene: PLES_02661, CDS: PLES_02661, Misc. feature: Cupin domain; Region:_Cupin_2; cl09118	PLES_02661:c.341T>G	p.Leu114Trp	LESL1	no	coding	non-syn.	PLES_02661	Hypothetical, unclassified, unknown	0	0
299481	SNP	T	G	Gene: PLES_02661, CDS: PLES_02661, Misc. feature: Cupin domain; Region:_Cupin_2; cl09118	PLES_02661:c.341T>G	p.Leu114Trp	LESL5	no	coding	non-syn.	PLES_02661	Hypothetical, unclassified, unknown	0	0
319721	SNP	T	C				LESL5	yes	non-coding	na	na	0	0	0
333456	SNP	A	G	Gene: spuE, CDS: spuE, Misc. feature: LysR substrate binding domain; Region: LysR_substrate; cl11398, Misc. feature: Spermidine/putrescine-binding periplasmic protein [Amino acid transport and metabolism]; Region:_PotD; COG0687	spuE:c.530A>G	p.Asp177Gly	LESL1	no	coding	non-syn.	PLES_02971	Transport of small molecules	0	0
333456	SNP	A	G	Gene: spuE, CDS: spuE, Misc. feature: LysR substrate binding domain; Region: LysR_substrate; cl11398, Misc. feature: Spermidine/putrescine-binding periplasmic protein [Amino acid transport and metabolism]; Region:_PotD; COG0687	spuE:c.530A>G	p.Asp177Gly	LESL5	no	coding	non-syn.	PLES_02971	Transport of small molecules	0	0
339374	SNP	T	G	Gene: PLES_03011, CDS: PLES_03011, Misc. feature: Protein related to penicillin acylase [General function prediction only]; Region:_COG2366, Misc. feature: The Ntn hydrolases (N-terminal nucleophile) are a diverse superfamily of of enzymes that are activated autocatalytically via an N-terminally lcated nucleophilic amino acid. N-terminal nucleophile (NTN-) hydrolase superfamily,_which contains a …	PLES_03011:c.285A>C		LESL5	yes	coding	syn.	PLES_03011	Central intermediary metabolism	0	0
342593	SNP	C	A	Gene: PLES_03041, CDS: PLES_03041, Misc. feature: Lysophospholipase [Lipid metabolism]; Region:_PldB; COG2267, Misc. feature: Esterases and lipases (includes fungal lipases, cholinesterases,_etc.) These enzymes act on carboxylic esters (EC:_3.1.1.-). The catalytic apparatus involves three residues (catalytic triad):_a serine,_a glutamate or aspartate and a histidine.These...; Region: Esterase_lip…	PLES_03041:c.576C>A		LESL4	yes	coding	syn.	PLES_03041	Fatty acid and phospholipid metabolism	0	0
351627	DIP	----	CGAC	Gene: PLES_03141, CDS: PLES_03141, Misc. feature: 2-keto-4-pentenoate hydratase [Secondary metabolites biosynthesis,_transport,_and catabolism]; Region:_COG3971; cl11421, Misc. feature: Fumarylacetoacetate (FAA) hydrolase family; Region: FAA_hydrolase; pfam01557	PLES_03141:c.491_492insCGAC	p.Arg164fs	LES400	yes	coding	non-syn.	PLES_03141	Central intermediary metabolism	0	0
352158	DIP	C	-	Gene: PLES_03151, CDS: PLES_03151, Misc. feature: Uncharacterized protein conserved in bacteria [Function unknown]; Region:_COG3204	PLES_03151:c.259delC	p.Gln87fs	LESL7	yes	coding	non-syn.	PLES_03151	Transcriptional regulators	0	0
352810	SNP	A	G	Gene: PLES_03151, CDS: PLES_03151, Misc. feature: Uncharacterized protein conserved in bacteria [Function unknown]; Region:_COG3204	PLES_03151:c.911A>G	p.Tyr304Cys	LESL5	yes	coding	non-syn.	PLES_03151	Transcriptional regulators	0	0
352825	SNP	C	T	Gene: PLES_03151, CDS: PLES_03151, Misc. feature: Uncharacterized protein conserved in bacteria [Function unknown]; Region:_COG3204	PLES_03151:c.926C>T	p.Pro309Leu	LESB65	yes	coding	non-syn.	PLES_03151	Transcriptional regulators	0	0
411574	SNP	C	A	Gene: ftsY, CDS: ftsY	ftsY:c.310C>A	p.Pro104Thr	LESL7	yes	coding	non-syn.	PLES_03701	Protein secretion/export apparatus	0	0
411614	DIP	------	CCGAGC	Gene: ftsY, CDS: ftsY	ftsY:c.349_350insCCGAGC	p.Ala117delinsAlaGluPro	LES400	yes	coding	non-syn.	PLES_03701	Protein secretion/export apparatus	0	0
421401	SNP	C	T	Gene: PLES_03831, CDS: PLES_03831, Misc. feature: coproporphyrinogen III oxidase; Provisional; Region:_PRK05660; PRK05660	PLES_03831:c.1081G>A	p.Asp361Asn	LES431	yes	coding	non-syn.	PLES_03831	Putative enzymes	0	0
424909	SNP	G	A	Gene: metX, CDS: metX, Misc. feature: Esterases and lipases (includes fungal lipases, cholinesterases,_etc.) These enzymes act on carboxylic esters (EC:_3.1.1.-). The catalytic apparatus involves three residues (catalytic triad):_a serine,_a glutamate or aspartate and a histidine.These...; Region: Esterase_lipase; cl09107	metX:c.602C>T	p.Thr201Ile	LES400	no	coding	non-syn.	PLES_03871	Amino acid biosynthesis and metabolism	0	0
424909	SNP	G	A	Gene: metX, CDS: metX, Misc. feature: Esterases and lipases (includes fungal lipases, cholinesterases,_etc.) These enzymes act on carboxylic esters (EC:_3.1.1.-). The catalytic apparatus involves three residues (catalytic triad):_a serine,_a glutamate or aspartate and a histidine.These...; Region: Esterase_lipase; cl09107	metX:c.602C>T	p.Thr201Ile	LES431	no	coding	non-syn.	PLES_03871	Amino acid biosynthesis and metabolism	0	0
424909	SNP	G	A	Gene: metX, CDS: metX, Misc. feature: Esterases and lipases (includes fungal lipases, cholinesterases,_etc.) These enzymes act on carboxylic esters (EC:_3.1.1.-). The catalytic apparatus involves three residues (catalytic triad):_a serine,_a glutamate or aspartate and a histidine.These...; Region: Esterase_lipase; cl09107	metX:c.602C>T	p.Thr201Ile	LESB65	no	coding	non-syn.	PLES_03871	Amino acid biosynthesis and metabolism	0	0
424909	SNP	G	A	Gene: metX, CDS: metX, Misc. feature: Esterases and lipases (includes fungal lipases, cholinesterases,_etc.) These enzymes act on carboxylic esters (EC:_3.1.1.-). The catalytic apparatus involves three residues (catalytic triad):_a serine,_a glutamate or aspartate and a histidine.These...; Region: Esterase_lipase; cl09107	metX:c.602C>T	p.Thr201Ile	LESL1	no	coding	non-syn.	PLES_03871	Amino acid biosynthesis and metabolism	0	0
424909	SNP	G	A	Gene: metX, CDS: metX, Misc. feature: Esterases and lipases (includes fungal lipases, cholinesterases,_etc.) These enzymes act on carboxylic esters (EC:_3.1.1.-). The catalytic apparatus involves three residues (catalytic triad):_a serine,_a glutamate or aspartate and a histidine.These...; Region: Esterase_lipase; cl09107	metX:c.602C>T	p.Thr201Ile	LESL4	no	coding	non-syn.	PLES_03871	Amino acid biosynthesis and metabolism	0	0
424909	SNP	G	A	Gene: metX, CDS: metX, Misc. feature: Esterases and lipases (includes fungal lipases, cholinesterases,_etc.) These enzymes act on carboxylic esters (EC:_3.1.1.-). The catalytic apparatus involves three residues (catalytic triad):_a serine,_a glutamate or aspartate and a histidine.These...; Region: Esterase_lipase; cl09107	metX:c.602C>T	p.Thr201Ile	LESL5	no	coding	non-syn.	PLES_03871	Amino acid biosynthesis and metabolism	0	0
424909	SNP	G	A	Gene: metX, CDS: metX, Misc. feature: Esterases and lipases (includes fungal lipases, cholinesterases,_etc.) These enzymes act on carboxylic esters (EC:_3.1.1.-). The catalytic apparatus involves three residues (catalytic triad):_a serine,_a glutamate or aspartate and a histidine.These...; Region: Esterase_lipase; cl09107	metX:c.602C>T	p.Thr201Ile	LESL7	no	coding	non-syn.	PLES_03871	Amino acid biosynthesis and metabolism	0	0
445209	SNP	G	A	Gene: pilJ, CDS: pilJ	pilJ:c.339G>A		LESL5	yes	coding	syn.	PLES_04091	Motility & Attachment, Chemotaxis	Adherence	Type IV pili twitching motility related proteins
445235	SNP	A	G	Gene: pilJ, CDS: pilJ	pilJ:c.365A>G	p.Asp122Gly	LESL4	yes	coding	non-syn.	PLES_04091	Motility & Attachment, Chemotaxis	Adherence	Type IV pili twitching motility related proteins
445492	DIP	GCC	---	Gene: pilJ, CDS: pilJ	pilJ:c.622_624delGCC	p.Ala208del	LES431	yes	coding	non-syn.	PLES_04091	Motility & Attachment, Chemotaxis	Adherence	Type IV pili twitching motility related proteins
450313	DIP	-	T	Gene: chpA, CDS: chpA	chpA:c.2446_2447insT	p.Pro816fs	LESL4	yes	coding	non-syn.	PLES_04111	Chemotaxis, Motility & Attachment, Two-component regulatory systems	Adherence	Type IV pili twitching motility related proteins
452262	SNP	C	T	Gene: chpA, CDS: chpA	chpA:c.4396C>T	p.Gln1466*	LESL7	yes	coding	non-syn.	PLES_04111	Chemotaxis, Motility & Attachment, Two-component regulatory systems	Adherence	Type IV pili twitching motility related proteins
466973	DIP	-	G	Gene: mexB, CDS: mexB, Misc. feature: The (Largely Gram-negative Bacterial) Hydrophobe/Amphiphile Efflux-1 (HAE1) Family; Region: 2A0602; TIGR00915	mexB:c.41_42insG	p.Val14fs	LES431	yes	coding	non-syn.	PLES_04241	Antibiotic resistance and susceptibility, Membrane proteins, Transport of small molecules	0	0
467512	DIP	ACAGCT	------	Gene: mexB, CDS: mexB, Misc. feature: The (Largely Gram-negative Bacterial) Hydrophobe/Amphiphile Efflux-1 (HAE1) Family; Region: 2A0602; TIGR00915	mexB:c.581_586delACAGCT	p.Asn194_Tyr196delinsAsn	LESL7	yes	coding	non-syn.	PLES_04241	Antibiotic resistance and susceptibility, Membrane proteins, Transport of small molecules	0	0
468664	DIP	C	-	Gene: mexB, CDS: mexB, Misc. feature: The (Largely Gram-negative Bacterial) Hydrophobe/Amphiphile Efflux-1 (HAE1) Family; Region: 2A0602; TIGR00915	mexB:c.1733delC	p.Thr578fs	LESL4	yes	coding	non-syn.	PLES_04241	Antibiotic resistance and susceptibility, Membrane proteins, Transport of small molecules	0	0
468948	SNP	G	T	Gene: mexB, CDS: mexB, Misc. feature: The (Largely Gram-negative Bacterial) Hydrophobe/Amphiphile Efflux-1 (HAE1) Family; Region: 2A0602; TIGR00915	mexB:c.2017G>T	p.Glu673*	LESL1	no	coding	non-syn.	PLES_04241	Antibiotic resistance and susceptibility, Membrane proteins, Transport of small molecules	0	0
468948	SNP	G	T	Gene: mexB, CDS: mexB, Misc. feature: The (Largely Gram-negative Bacterial) Hydrophobe/Amphiphile Efflux-1 (HAE1) Family; Region: 2A0602; TIGR00915	mexB:c.2017G>T	p.Glu673*	LESL5	no	coding	non-syn.	PLES_04241	Antibiotic resistance and susceptibility, Membrane proteins, Transport of small molecules	0	0
469188	SNP	T	C	Gene: mexB, CDS: mexB, Misc. feature: The (Largely Gram-negative Bacterial) Hydrophobe/Amphiphile Efflux-1 (HAE1) Family; Region: 2A0602; TIGR00915	mexB:c.2257T>C	p.Trp753Arg	LESB65	yes	coding	non-syn.	PLES_04241	Antibiotic resistance and susceptibility, Membrane proteins, Transport of small molecules	0	0
470694	SNP	C	G	Gene: oprM, CDS: oprM, Misc. feature: NodT family; Region:_outer_NodT; TIGR01845	oprM:c.621C>G	p.Asp207Glu	LESL5	yes	coding	non-syn.	PLES_04251	Transport of small molecules, Membrane proteins, Antibiotic resistance and susceptibility	0	0
473131	SNP	C	A	Gene: PLES_04261, CDS: PLES_04261, Misc. feature: ATP-dependent RNA helicase SrmB; Provisional; Region:_PRK11192, Misc. feature: DEAD-box helicases. A diverse family of proteins involved in ATP-dependent RNA unwinding,_needed in a variety of cellular processes including splicing,_ribosome biogenesis and RNA degradation. The name derives from the sequence of the Walker B motif...; Region:_DEADc; c…	PLES_04261:c.416G>T	p.Arg139Leu	LESL4	yes	coding	non-syn.	PLES_04261	Transcription, RNA processing and degradation	0	0
520295	SNP	T	C	Gene: PLES_04641, CDS: PLES_04641, Misc. feature: Streptogramin lyase [Defense mechanisms]; Region: Vgb; COG4257	PLES_04641:c.897A>G		LESL1	no	coding	syn.	PLES_04641	Adaptation, Protection	0	0
520295	SNP	T	C	Gene: PLES_04641, CDS: PLES_04641, Misc. feature: Streptogramin lyase [Defense mechanisms]; Region: Vgb; COG4257	PLES_04641:c.897A>G		LESL5	no	coding	syn.	PLES_04641	Adaptation, Protection	0	0
531946	SNP	G	A	Gene: PLES_04741, CDS: PLES_04741	PLES_04741:c.432G>A		LESL5	yes	coding	syn.	PLES_04741	Putative enzymes	0	0
533003	DIP	--	GA	Gene: PLES_04751, CDS: PLES_04751, Misc. feature: Transcriptional regulator [Transcription]; Region: LysR; COG0583, Misc. feature: Arsenical Resistance Operon Repressor and similar prokaryotic,_metal regulated homodimeric repressors. ARSR subfamily of helix-turn-helix bacterial transcription regulatory proteins (winged helix topology). Includes several proteins that appear to...; Region:_HTH_ARSR…	PLES_04751:c.18_19insTC	p.His7fs	LES400	yes	coding	non-syn.	PLES_04751	Transcriptional regulators	0	0
544565	SNP	G	A	Gene: PLES_04881, CDS: PLES_04881, Misc. feature: LamB/YcsF family; Region:_LamB_YcsF; cl00664	PLES_04881:c.370G>A	p.Asp124Asn	LESL4	yes	coding	non-syn.	PLES_04881	Antibiotic resistance and susceptibility	0	0
590999	SNP	C	T	Gene: PLES_05381, CDS: PLES_05381, Misc. feature: MAPEG family; Region:_MAPEG; cl09190	PLES_05381:c.110C>T	p.Pro37Leu	LESL4	yes	coding	non-syn.	PLES_05381	Membrane proteins	0	0
594120	SNP	G	T	Gene: PLES_05421, CDS: PLES_05421	PLES_05421:c.304C>A	p.Pro102Thr	LES400	no	coding	non-syn.	PLES_05421	Hypothetical, unclassified, unknown	0	0
594120	SNP	G	T	Gene: PLES_05421, CDS: PLES_05421	PLES_05421:c.304C>A	p.Pro102Thr	LES431	no	coding	non-syn.	PLES_05421	Hypothetical, unclassified, unknown	0	0
594120	SNP	G	T	Gene: PLES_05421, CDS: PLES_05421	PLES_05421:c.304C>A	p.Pro102Thr	LESB65	no	coding	non-syn.	PLES_05421	Hypothetical, unclassified, unknown	0	0
594120	SNP	G	T	Gene: PLES_05421, CDS: PLES_05421	PLES_05421:c.304C>A	p.Pro102Thr	LESL1	no	coding	non-syn.	PLES_05421	Hypothetical, unclassified, unknown	0	0
594120	SNP	G	T	Gene: PLES_05421, CDS: PLES_05421	PLES_05421:c.304C>A	p.Pro102Thr	LESL4	no	coding	non-syn.	PLES_05421	Hypothetical, unclassified, unknown	0	0
594120	SNP	G	T	Gene: PLES_05421, CDS: PLES_05421	PLES_05421:c.304C>A	p.Pro102Thr	LESL5	no	coding	non-syn.	PLES_05421	Hypothetical, unclassified, unknown	0	0
594120	SNP	G	T	Gene: PLES_05421, CDS: PLES_05421	PLES_05421:c.304C>A	p.Pro102Thr	LESL7	no	coding	non-syn.	PLES_05421	Hypothetical, unclassified, unknown	0	0
618149	SNP	A	G	Gene: PLES_05691, CDS: PLES_05691	PLES_05691:c.746T>C	p.Val249Ala	LESL1	no	coding	non-syn.	PLES_05691	Hypothetical, unclassified, unknown	0	0
618149	SNP	A	G	Gene: PLES_05691, CDS: PLES_05691	PLES_05691:c.746T>C	p.Val249Ala	LESL5	no	coding	non-syn.	PLES_05691	Hypothetical, unclassified, unknown	0	0
632945	SNP	C	T	Gene: PLES_05801, CDS: PLES_05801	PLES_05801:c.400C>T	p.His134Tyr	LESL4	yes	coding	non-syn.	PLES_05801	Biosynthesis of cofactors, prosthetic groups and carriers	0	0
649895	SNP	C	T	Gene: PLES_05951, CDS: PLES_05951, Misc. feature: N-terminal tellurium resistance protein terB-like domain of heat shock DnaJ-like proteins; Region: terB_like_DjlA; cd07316, Misc. feature: DnaJ-domain-containing proteins 1 [Posttranslational modification,_protein turnover, chaperones]; Region:_DjlA; COG1076, Misc. feature: putative metal binding site; other site	PLES_05951:c.408C>T		LESL1	no	coding	syn.	PLES_05951	Translation, post-translational modification, degradation	0	0
649895	SNP	C	T	Gene: PLES_05951, CDS: PLES_05951, Misc. feature: N-terminal tellurium resistance protein terB-like domain of heat shock DnaJ-like proteins; Region: terB_like_DjlA; cd07316, Misc. feature: DnaJ-domain-containing proteins 1 [Posttranslational modification,_protein turnover, chaperones]; Region:_DjlA; COG1076, Misc. feature: putative metal binding site; other site	PLES_05951:c.408C>T		LESL5	no	coding	syn.	PLES_05951	Translation, post-translational modification, degradation	0	0
653784	SNP	C	T	Gene: PLES_05971, CDS: PLES_05971, Misc. feature: Signal transduction histidine kinase [Signal transduction mechanisms]; Region:_COG3920, Misc. feature: Histidine kinase-like ATPases; This family includes several ATP-binding proteins for example:_histidine kinase,_DNA gyrase B,_topoisomerases,_heat shock protein HSP90,_phytochrome-like ATPases and DNA mismatch repair proteins; Region:_HATPase_c; …	PLES_05971:c.2325C>T		LESL4	yes	coding	syn.	PLES_05971	Two-component regulatory systems	0	0
655883	SNP	T	A				LESL1	yes	non-coding	na	na	0	0	0
668253	SNP	G	T	Gene: PLES_06141, CDS: PLES_06141, Misc. feature: LES prophage 1, Misc. feature: Gene 25-like lysozyme; Region:_GPW_gp25; cl01403	PLES_06141:c.30G>T		LES400	no	coding	syn.	PLES_06141	Related to phage, transposon, or plasmid	0	0
668253	SNP	G	T	Gene: PLES_06141, CDS: PLES_06141, Misc. feature: LES prophage 1, Misc. feature: Gene 25-like lysozyme; Region:_GPW_gp25; cl01403	PLES_06141:c.30G>T		LES431	no	coding	syn.	PLES_06141	Related to phage, transposon, or plasmid	0	0
668253	SNP	G	T	Gene: PLES_06141, CDS: PLES_06141, Misc. feature: LES prophage 1, Misc. feature: Gene 25-like lysozyme; Region:_GPW_gp25; cl01403	PLES_06141:c.30G>T		LESB65	no	coding	syn.	PLES_06141	Related to phage, transposon, or plasmid	0	0
683336	DIP	T	-	Gene: vfr, CDS: vfr, Misc. feature: cAMP-regulatory protein; Provisional; Region: PRK11753, Misc. feature: helix_turn_helix,_cAMP Regulatory protein C-terminus; DNA binding domain of prokaryotic regulatory proteins belonging to the catabolite activator protein family; Region:_HTH_CRP; cd00092	vfr:c.593delA	p.Gln198fs	LESL7	yes	coding	non-syn.	PLES_06311	Transcriptional regulators	0	0
683337	SNP	G	A	Gene: vfr, CDS: vfr, Misc. feature: cAMP-regulatory protein; Provisional; Region: PRK11753, Misc. feature: helix_turn_helix,_cAMP Regulatory protein C-terminus; DNA binding domain of prokaryotic regulatory proteins belonging to the catabolite activator protein family; Region:_HTH_CRP; cd00092	vfr:c.592C>T	p.Gln198*	LESL7	yes	coding	non-syn.	PLES_06311	Transcriptional regulators	0	0
683434	SNP	C	G	Gene: vfr, CDS: vfr, Misc. feature: cAMP-regulatory protein; Provisional; Region: PRK11753, Misc. feature: helix_turn_helix,_cAMP Regulatory protein C-terminus; DNA binding domain of prokaryotic regulatory proteins belonging to the catabolite activator protein family; Region:_HTH_CRP; cd00092	vfr:c.495G>C		LES431	yes	coding	syn.	PLES_06311	Transcriptional regulators	0	0
688227	SNP	C	G	Gene: PLES_06361, CDS: PLES_06361, Misc. feature: Ycf46; Provisional; Region:_ycf46; CHL00195	PLES_06361:c.1273C>G	p.Leu425Val	LESL5	yes	coding	non-syn.	PLES_06361	Putative enzymes	0	0
688228	SNP	T	C	Gene: PLES_06361, CDS: PLES_06361, Misc. feature: Ycf46; Provisional; Region:_ycf46; CHL00195	PLES_06361:c.1274T>C	p.Leu425Pro	LESL5	yes	coding	non-syn.	PLES_06361	Putative enzymes	0	0
699159	SNP	A	G				LESB65	yes	non-coding	na	na	0	0	0
699165	SNP	G	A				LESB65	yes	non-coding	na	na	0	0	0
704270	SNP	C	T				LESL4	yes	non-coding	na	na	0	0	0
721187	SNP	A	G	Gene: rpsL, CDS: rpsL, Misc. feature: S12-like family,_30S ribosomal protein S12 subfamily; S12 is located at the interface of the large and small ribosomal subunits of prokaryotes,_chloroplasts and mitochondria,_where it plays an important role in both tRNA and ribosomal subunit...; Region:_Ribosomal_S12; cd03368, Misc. feature: 16S rRNA interaction site; other site, Misc. feature: streptomycin …	rpsL:c.230A>G	p.His77Arg	LESL1	yes	coding	non-syn.	PLES_06601	Translation, post-translational modification, degradation	0	0
723584	SNP	A	G	Gene: fusA1, CDS: fusA1, Misc. feature: elongation factor G; Reviewed; Region:_PRK00007, Misc. feature: EFG_mtEFG1_IV:_domains similar to domain IV of the bacterial translational elongation factor (EF) EF-G. Included in this group is a domain of mitochondrial Elongation factor G1 (mtEFG1) proteins homologous to domain IV of EF-G. Eukaryotic cells harbor...; Region: EFG_mtEFG1_IV; cd01434	fusA1:c.1655A>G	p.Tyr552Cys	LESL1	yes	coding	non-syn.	PLES_06621	Translation, post-translational modification, degradation	0	0
723832	SNP	A	G	Gene: fusA1, CDS: fusA1, Misc. feature: elongation factor G; Reviewed; Region:_PRK00007, Misc. feature: EFG_mtEFG_C:_domains similar to the C-terminal domain of the bacterial translational elongation factor (EF) EF-G. Included in this group is the C-terminus of mitochondrial Elongation factor G1 (mtEFG1) and G2 (mtEFG2) proteins. Eukaryotic cells harbor...; Region: EFG_mtEFG_C; cd03713	fusA1:c.1903A>G	p.Met635Val	LESL5	yes	coding	non-syn.	PLES_06621	Translation, post-translational modification, degradation	0	0
756889	SNP	T	A	Gene: pchF, CDS: pchF, Misc. feature: Condensation domain; Region:_Condensation; cl09290	pchF:c.596T>A	p.Val199Glu	LESL5	yes	coding	non-syn.	PLES_07021	Transport of small molecules, Secreted Factors (toxins, enzymes, alginate)	Iron uptake	Pyochelin
825439	SNP	C	T	Gene: PLES_07571, CDS: PLES_07571, Misc. feature: Thioredoxin reductase [Posttranslational modification,_protein turnover,_chaperones]; Region:_TrxB; COG0492	PLES_07571:c.817G>A	p.Val273Ile	LESB65	yes	coding	non-syn.	PLES_07571	Putative enzymes	0	0
835921	SNP	C	T	Gene: fepG, CDS: fepG, Misc. feature: Transmembrane subunit (TM),_of Periplasmic Binding Protein (PBP)-dependent ATP-Binding Cassette (ABC) transporters involved in the uptake of siderophores,_heme, vitamin B12,_or the divalent cations Mg2+ and Zn2+. PBP-dependent ABC transporters consist...; Region: TM_ABC_iron-siderophores_like; cd06550, Misc. feature: ABC-ATPase subunit interface; other site, …	fepG:c.803G>A	p.Gly268Asp	LESL4	yes	coding	non-syn.	PLES_07661	Transport of small molecules, Membrane proteins	0	0
840575	SNP	C	T				LESL5	yes	non-coding	na	na	0	0	0
859019	SNP	C	A	Gene: PLES_07851, CDS: PLES_07851, Misc. feature: type I secretion membrane fusion protein,_HlyD family; Region:_type_I_hlyD; TIGR01843	PLES_07851:c.1221G>T		LESL1	yes	coding	syn.	PLES_07851	Protein secretion/export apparatus	0	0
886522	SNP	C	T	Misc. feature: LES prophage 2			LESL5	yes	non-coding	na	na	0	0	0
895969	SNP	A	G	Gene: PLES_08211, CDS: PLES_08211, Misc. feature: LES prophage 2, Misc. feature: Duplication 1a	PLES_08211:c.2339A>G	p.Asn780Ser	LES400	yes	coding	non-syn.	PLES_08211	Hypothetical, unclassified, unknown	0	0
896018	SNP	T	C	Gene: PLES_08211, CDS: PLES_08211, Misc. feature: LES prophage 2, Misc. feature: Duplication 1a	PLES_08211:c.2388T>C		LES400	yes	coding	syn.	PLES_08211	Hypothetical, unclassified, unknown	0	0
898000	SNP	C	G	Gene: PLES_08221, CDS: PLES_08221, Misc. feature: LES prophage 2, Misc. feature: Duplication 1a	PLES_08221:c.924C>G		LESL4	yes	coding	syn.	PLES_08221	Hypothetical, unclassified, unknown	0	0
898629	SNP	A	G	Gene: PLES_08231, CDS: PLES_08231, Misc. feature: LES prophage 2, Misc. feature: Duplication 1a	PLES_08231:c.255A>G		LESL7	yes	coding	syn.	PLES_08231	Hypothetical, unclassified, unknown	0	0
898632	SNP	A	G	Gene: PLES_08231, CDS: PLES_08231, Misc. feature: LES prophage 2, Misc. feature: Duplication 1a	PLES_08231:c.258A>G		LESL7	yes	coding	syn.	PLES_08231	Hypothetical, unclassified, unknown	0	0
898638	SNP	C	T	Gene: PLES_08231, CDS: PLES_08231, Misc. feature: LES prophage 2, Misc. feature: Duplication 1a	PLES_08231:c.264C>T		LESL7	yes	coding	syn.	PLES_08231	Hypothetical, unclassified, unknown	0	0
898641	SNP	C	A	Gene: PLES_08231, CDS: PLES_08231, Misc. feature: LES prophage 2, Misc. feature: Duplication 1a	PLES_08231:c.267C>A		LESL7	yes	coding	syn.	PLES_08231	Hypothetical, unclassified, unknown	0	0
898644	SNP	A	C	Gene: PLES_08231, CDS: PLES_08231, Misc. feature: LES prophage 2, Misc. feature: Duplication 1a	PLES_08231:c.270A>C		LESL7	yes	coding	syn.	PLES_08231	Hypothetical, unclassified, unknown	0	0
898647	SNP	A	C	Gene: PLES_08231, CDS: PLES_08231, Misc. feature: LES prophage 2, Misc. feature: Duplication 1a	PLES_08231:c.273A>C		LESL7	yes	coding	syn.	PLES_08231	Hypothetical, unclassified, unknown	0	0
898650	SNP	C	G	Gene: PLES_08231, CDS: PLES_08231, Misc. feature: LES prophage 2, Misc. feature: Duplication 1a	PLES_08231:c.276C>G		LESL7	yes	coding	syn.	PLES_08231	Hypothetical, unclassified, unknown	0	0
898653	SNP	T	C	Gene: PLES_08231, CDS: PLES_08231, Misc. feature: LES prophage 2, Misc. feature: Duplication 1a	PLES_08231:c.279T>C		LESL7	yes	coding	syn.	PLES_08231	Hypothetical, unclassified, unknown	0	0
908426	SNP	G	T	Gene: PLES_08341, CDS: PLES_08341, Misc. feature: outer membrane porin,_OprD family; Region:_OprD; pfam03573	PLES_08341:c.169C>A	p.Gln57Lys	LESB65	yes	coding	non-syn.	PLES_08341	Transport of small molecules	0	0
930885	SNP	G	A	Gene: PLES_08551, CDS: PLES_08551, Misc. feature: Heme oxygenase catalyzes the rate limiting step in the degradation of heme to bilirubin,_it is essential for recycling of iron from heme. Heme is used as a substrate and cofactor for its own degradation to biliverdin,_iron, and carbon monoxide. This...; Region:_HemeO; cd00232, Misc. feature: heme binding pocket; other site	PLES_08551:c.363C>T		LES400	yes	coding	syn.	PLES_08551	Transport of small molecules	0	0
941222	SNP	C	A	Gene: ampC, CDS: ampC, Misc. feature: Beta-lactamase class C and other penicillin binding proteins [Defense mechanisms]; Region:_AmpC; COG1680	ampC:c.3G>T	p.Met1?	LES400	yes	coding	non-syn.	PLES_08611	Adaptation, Protection	0	0
941302	SNP	C	T				LES400	yes	non-coding	na	na	0	0	0
941776	SNP	A	G	Gene: ampR, CDS: ampR, Misc. feature: DNA-binding transcriptional activator GcvA; Provisional; Region:_PRK11139, Misc. feature: LysR substrate binding domain; Region: LysR_substrate; cl11398	ampR:c.404A>G	p.Asp135Gly	LES400	no	coding	non-syn.	PLES_08621	Transcriptional regulators	0	0
941776	SNP	A	G	Gene: ampR, CDS: ampR, Misc. feature: DNA-binding transcriptional activator GcvA; Provisional; Region:_PRK11139, Misc. feature: LysR substrate binding domain; Region: LysR_substrate; cl11398	ampR:c.404A>G	p.Asp135Gly	LES431	no	coding	non-syn.	PLES_08621	Transcriptional regulators	0	0
945853	SNP	G	T	Gene: PLES_08671, CDS: PLES_08671, Misc. feature: Uncharacterized protein conserved in bacteria (DUF2063); Region:_DUF2063; cl01262	PLES_08671:c.99G>T		LES431	yes	coding	syn.	PLES_08671	Hypothetical, unclassified, unknown	0	0
948708	SNP	C	T	Gene: PLES_08701, CDS: PLES_08701, Misc. feature: osmolarity sensor protein; Provisional; Region: envZ; PRK09467	PLES_08701:c.660G>A		LESL1	yes	coding	syn.	PLES_08701	Two-component regulatory systems	0	0
949580	DIP	----	GAAC	Gene: PLES_08711, CDS: PLES_08711, Misc. feature: osmolarity response regulator; Provisional; Region: ompR; PRK09468, Misc. feature: Effector domain of response regulator. Bacteria and certain eukaryotes like protozoa and higher plants use two-component signal transduction systems to detect and respond to changes in the environment. The system consists of a sensor histidine kinase...; Region:_tra…	PLES_08711:c.525_526insGTTC	p.Leu176fs	LES400	yes	coding	non-syn.	PLES_08711	Two-component regulatory systems, Transcriptional regulators	0	0
949727	SNP	C	T	Gene: PLES_08711, CDS: PLES_08711, Misc. feature: osmolarity response regulator; Provisional; Region: ompR; PRK09468	PLES_08711:c.378G>A	p.Met126Ile	LESL7	yes	coding	non-syn.	PLES_08711	Two-component regulatory systems, Transcriptional regulators	0	0
984471	SNP	G	A	Gene: PLES_09021, CDS: PLES_09021	PLES_09021:c.466C>T	p.Pro156Ser	LESL4	yes	coding	non-syn.	PLES_09021	Transcriptional regulators	0	0
990635	SNP	G	A	Gene: PLES_09071, CDS: PLES_09071, Misc. feature: RmlD substrate binding domain; Region: RmlD_sub_bind; pfam04321, Misc. feature: Rossmann-fold NAD(P)(+)-binding proteins; Region: NADB_Rossmann; cl09931	PLES_09071:c.393G>A	p.Trp131*	LESL4	yes	coding	non-syn.	PLES_09071	Cell wall / LPS / capsule	0	0
999213	SNP	T	G				LESL5	yes	non-coding	na	na	0	0	0
1002787	SNP	T	C	Gene: ribB, CDS: ribB, Misc. feature: bifunctional 3,4-dihydroxy-2-butanone 4-phosphate synthase/GTP cyclohydrolase II protein; Provisional; Region:_PRK09311, Misc. feature: GTP cyclohydrolase II (RibA). GTP cyclohydrolase II catalyzes the conversion of GTP to 2,5-diamino-6-ribosylamino-4(3H)-pyrimidinone 5' phosphate,_formate,_pyrophosphate (APy),_and GMP in the biosynthetic pathway of riboflavi…	ribB:c.817T>C		LESL4	yes	coding	syn.	PLES_09221	Biosynthesis of cofactors, prosthetic groups and carriers	0	0
1006875	SNP	C	G	Gene: PLES_09281, CDS: PLES_09281, Misc. feature: Predicted aspartyl protease [General function prediction only]; Region:_COG3577, Misc. feature: Bacterial aspartate proteases,_retropepsin-like protease family; Region:_retropepsin_like_bacteria; cd05483	PLES_09281:c.485C>G	p.Thr162Ser	LESL7	yes	coding	non-syn.	PLES_09281	Hypothetical, unclassified, unknown	0	0
1027453	SNP	G	A				LES431	yes	non-coding	na	na	0	0	0
1028762	SNP	T	C	Gene: PLES_09491, CDS: PLES_09491, Misc. feature: Bacterial extracellular solute-binding proteins, family 3; Region:_SBP_bac_3; pfam00497, Misc. feature: Bacterial periplasmic transport systems use membrane-bound complexes and substrate-bound, membrane-associated,_periplasmic binding proteins (PBPs) to transport a wide variety of substrates,_such as,_amino acids,_peptides,_sugars,_vitamins and...…	PLES_09491:c.496A>G	p.Lys166Glu	LESL5	yes	coding	non-syn.	PLES_09491	Hypothetical, unclassified, unknown	0	0
1054860	SNP	T	C	Gene: rodA, CDS: rodA, Misc. feature: Cell cycle protein; Region:_FTSW_RODA_SPOVE; cl00511	rodA:c.559T>C	p.Ser187Pro	LESB65	yes	coding	non-syn.	PLES_09741	Cell wall / LPS / capsule	0	0
1061299	SNP	T	A	Gene: PLES_09811, CDS: PLES_09811, Misc. feature: Transcriptional regulator [Transcription]; Region: LysR; COG0583, Misc. feature: LysR substrate binding domain; Region: LysR_substrate; cl11398	PLES_09811:c.412A>T	p.Thr138Ser	LES400	yes	coding	non-syn.	PLES_09811	Transcriptional regulators	0	0
1077419	SNP	A	G	Gene: PLES_09971, CDS: PLES_09971	PLES_09971:c.23T>C	p.Leu8Pro	LESL4	yes	coding	non-syn.	PLES_09971	Hypothetical, unclassified, unknown	0	0
1082265	SNP	C	A	Gene: ladS, CDS: ladS, Misc. feature: Signal transduction histidine kinase [Signal transduction mechanisms]; Region:_BaeS; COG0642, Misc. feature: Histidine kinase-like ATPases; This family includes several ATP-binding proteins for example:_histidine kinase,_DNA gyrase B,_topoisomerases,_heat shock protein HSP90,_phytochrome-like ATPases and DNA mismatch repair proteins; Region:_HATPase_c; cd0007…	ladS:c.1647C>A	p.Phe549Leu	LESL4	yes	coding	non-syn.	PLES_10011	Two-component regulatory systems	0	0
1103111	SNP	C	T				LES400	yes	non-coding	na	na	0	0	0
1103687	SNP	A	G	Gene: PLES_10231, CDS: PLES_10231	PLES_10231:c.563A>G	p.Asp188Gly	LES400	yes	coding	non-syn.	PLES_10231	Hypothetical, unclassified, unknown	0	0
1117412	SNP	A	G	Gene: PLES_10351, CDS: PLES_10351, Misc. feature: Haloacid dehalogenase-like hydrolases. The haloacid dehalogenase-like (HAD) superfamily includes L-2-haloacid dehalogenase,_epoxide hydrolase,_phosphoserine phosphatase,_phosphomannomutase,_phosphoglycolate phosphatase,_P-type ATPase,_and many others...; Region: HAD_like; cd01427	PLES_10351:c.422A>G	p.Asn141Ser	LESL4	yes	coding	non-syn.	PLES_10351	Putative enzymes	0	0
1140015	SNP	C	T	Gene: PLES_10541, CDS: PLES_10541, Misc. feature: Protein of unknown function (DUF1302); Region: DUF1302; pfam06980	PLES_10541:c.1767C>T		LESL5	yes	coding	syn.	PLES_10541	Hypothetical, unclassified, unknown	0	0
1143915	SNP	C	T	Gene: PLES_10561, CDS: PLES_10561, Misc. feature: ATP-dependent transcriptional regulator [Transcription]; Region:_MalT; COG2909	PLES_10561:c.1981C>T	p.Arg661Trp	LES400	yes	coding	non-syn.	PLES_10561	Transcriptional regulators	0	0
1152609	SNP	T	A	Gene: PLES_10641, CDS: PLES_10641, Misc. feature: Peptidase family U32; Region:_Peptidase_U32; pfam01136	PLES_10641:c.220T>A	p.Trp74Arg	LESB65	yes	coding	non-syn.	PLES_10641	Putative enzymes	0	0
1156883	SNP	G	T	Gene: PLES_10681, CDS: PLES_10681, Misc. feature: Predicted extracellular nuclease [General function prediction only]; Region:_COG2374	PLES_10681:c.237G>T		LESB65	yes	coding	syn.	PLES_10681	Transcription, RNA processing and degradation	0	0
1174832	SNP	C	T	Gene: PLES_10841, CDS: PLES_10841	PLES_10841:c.32C>T	p.Pro11Leu	LESL1	yes	coding	non-syn.	PLES_10841	Protein secretion/export apparatus	0	0
1193700	SNP	G	T	Gene: narK2, CDS: narK2, Misc. feature: Nitrate/nitrite transporter [Inorganic ion transport and metabolism]; Region:_NarK; COG2223	narK2:c.931G>T	p.Gly311Cys	LESL5	yes	coding	non-syn.	na	0	0	0
1209447	SNP	G	T	Gene: PLES_11141, CDS: PLES_11141, Misc. feature: acyl-CoA synthetase; Validated; Region:_PRK07529, Misc. feature: Acyl-protein synthetase,_LuxE; Region:_LuxE; cl10450	PLES_11141:c.294G>T	p.Gln98His	LESL5	yes	coding	non-syn.	PLES_11141	Putative enzymes	0	0
1211690	SNP	A	G	Gene: PLES_11151, CDS: PLES_11151	PLES_11151:c.26T>C	p.Val9Ala	LES400	no	coding	non-syn.	PLES_11151	Putative enzymes	0	0
1211690	SNP	A	G	Gene: PLES_11151, CDS: PLES_11151	PLES_11151:c.26T>C	p.Val9Ala	LES431	no	coding	non-syn.	PLES_11151	Putative enzymes	0	0
1211690	SNP	A	G	Gene: PLES_11151, CDS: PLES_11151	PLES_11151:c.26T>C	p.Val9Ala	LESB65	no	coding	non-syn.	PLES_11151	Putative enzymes	0	0
1211690	SNP	A	G	Gene: PLES_11151, CDS: PLES_11151	PLES_11151:c.26T>C	p.Val9Ala	LESL1	no	coding	non-syn.	PLES_11151	Putative enzymes	0	0
1211690	SNP	A	G	Gene: PLES_11151, CDS: PLES_11151	PLES_11151:c.26T>C	p.Val9Ala	LESL4	no	coding	non-syn.	PLES_11151	Putative enzymes	0	0
1211690	SNP	A	G	Gene: PLES_11151, CDS: PLES_11151	PLES_11151:c.26T>C	p.Val9Ala	LESL5	no	coding	non-syn.	PLES_11151	Putative enzymes	0	0
1211690	SNP	A	G	Gene: PLES_11151, CDS: PLES_11151	PLES_11151:c.26T>C	p.Val9Ala	LESL7	no	coding	non-syn.	PLES_11151	Putative enzymes	0	0
1213228	SNP	C	T	Gene: pcs, CDS: pcs, Misc. feature: Phosphatidylserine synthase [Lipid metabolism]; Region:_PssA; COG1183	pcs:c.80C>T	p.Thr27Ile	LESL1	no	coding	non-syn.	PLES_11171	Fatty acid and phospholipid metabolism	0	0
1213228	SNP	C	T	Gene: pcs, CDS: pcs, Misc. feature: Phosphatidylserine synthase [Lipid metabolism]; Region:_PssA; COG1183	pcs:c.80C>T	p.Thr27Ile	LESL4	no	coding	non-syn.	PLES_11171	Fatty acid and phospholipid metabolism	0	0
1213228	SNP	C	T	Gene: pcs, CDS: pcs, Misc. feature: Phosphatidylserine synthase [Lipid metabolism]; Region:_PssA; COG1183	pcs:c.80C>T	p.Thr27Ile	LESL5	no	coding	non-syn.	PLES_11171	Fatty acid and phospholipid metabolism	0	0
1213228	SNP	C	T	Gene: pcs, CDS: pcs, Misc. feature: Phosphatidylserine synthase [Lipid metabolism]; Region:_PssA; COG1183	pcs:c.80C>T	p.Thr27Ile	LESL7	no	coding	non-syn.	PLES_11171	Fatty acid and phospholipid metabolism	0	0
1226627	SNP	A	T	Gene: exoS, CDS: exoS, Misc. feature: NAD+--asparagine ADP-ribosyltransferase [Signal transduction mechanisms]; Region:_COG5585, Misc. feature: VIP2; A family of actin-ADP-ribosylating toxin. A member of the Bacillus-prodiced vegetative insecticidal proteins (VIPs) possesses high specificity against the major insect pest,_corn rootworms,_and belongs to a classs of binary toxins and regulators...;…	exoS:c.1156A>T	p.Lys386*	LESL1	no	coding	non-syn.	PLES_11331	Secreted Factors (toxins, enzymes, alginate)	Secretion system	P. aeruginosa TTSS translocated effectors
1226627	SNP	A	T	Gene: exoS, CDS: exoS, Misc. feature: NAD+--asparagine ADP-ribosyltransferase [Signal transduction mechanisms]; Region:_COG5585, Misc. feature: VIP2; A family of actin-ADP-ribosylating toxin. A member of the Bacillus-prodiced vegetative insecticidal proteins (VIPs) possesses high specificity against the major insect pest,_corn rootworms,_and belongs to a classs of binary toxins and regulators...;…	exoS:c.1156A>T	p.Lys386*	LESL5	no	coding	non-syn.	PLES_11331	Secreted Factors (toxins, enzymes, alginate)	Secretion system	P. aeruginosa TTSS translocated effectors
1227956	SNP	A	T				LESL1	yes	non-coding	na	na	0	0	0
1259492	SNP	C	T	Gene: iscS, CDS: iscS, Misc. feature: Selenocysteine lyase/Cysteine desulfurase [Posttranslational modification,_protein turnover, chaperones]; Region:_csdA; COG0520, Misc. feature: Aspartate aminotransferase (AAT) superfamily (fold type I) of pyridoxal phosphate (PLP)-dependent enzymes. PLP combines with an alpha-amino acid to form a compound called a Schiff base or aldimine intermediate,_which …	iscS:c.947C>T	p.Ala316Val	LESL7	yes	coding	non-syn.	PLES_11601	Biosynthesis of cofactors, prosthetic groups and carriers, Amino acid biosynthesis and metabolism	0	0
1260696	SNP	G	A	Gene: hscB, CDS: hscB, Misc. feature: co-chaperone HscB; Provisional; Region:_hscB; PRK00294, Misc. feature: DnaJ domain or J-domain. DnaJ/Hsp40 (heat shock protein 40) proteins are highly conserved and play crucial roles in protein translation,_folding,_unfolding, translocation,_and degradation. They act primarily by stimulating the ATPase activity of...; Region:_DnaJ; cd06257, Misc. feature: HS…	hscB:c.156G>A		LESL4	yes	coding	syn.	PLES_11631	Chaperones & heat shock proteins	0	0
1262633	SNP	C	T	Gene: hscA, CDS: hscA, Misc. feature: chaperone protein HscA; Provisional; Region:_hscA; PRK05183	hscA:c.1529C>T	p.Ala510Val	LESL4	yes	coding	non-syn.	PLES_11641	Chaperones & heat shock proteins	0	0
1266461	SNP	T	G	Gene: PLES_11701, CDS: PLES_11701, Misc. feature: Predicted transcriptional regulator contains Xre-like HTH domain [Function unknown]; Region:_COG1426	PLES_11701:c.314T>G	p.Val105Gly	LESL5	yes	coding	non-syn.	PLES_11701	Hypothetical, unclassified, unknown	0	0
1277145	SNP	C	T				LESB65	yes	non-coding	na	na	0	0	0
1278681	SNP	T	C	Gene: leuA, CDS: leuA, Misc. feature: 2-isopropylmalate synthase; Validated; Region: PRK03739	leuA:c.1162A>G	p.Lys388Glu	LESL1	yes	coding	non-syn.	PLES_11821	Amino acid biosynthesis and metabolism	0	0
1299132	SNP	C	A	Gene: PLES_12011, CDS: PLES_12011	PLES_12011:c.472G>T	p.Ala158Ser	LESB65	yes	coding	non-syn.	PLES_12011	Transport of small molecules	0	0
1321105	SNP	A	G	Gene: purL, CDS: purL, Misc. feature: phosphoribosylformylglycinamidine synthase; Provisional; Region:_PRK05297	purL:c.3041A>G	p.Asp1014Gly	LESL5	yes	coding	non-syn.	PLES_12161	Nucleotide biosynthesis and metabolism	0	0
1331719	SNP	C	T	Gene: PLES_12261, CDS: PLES_12261, Misc. feature: Coenzyme A pyrophosphatase (CoAse),_a member of the Nudix hydrolase superfamily,_functions to catalyze the elimination of oxidized inactive CoA,_which can inhibit CoA-utilizing enzymes. The need of CoAses mainly arises under conditions of oxidative...; Region:_CoAse; cd03426	PLES_12261:c.122C>T	p.Pro41Leu	LESL4	yes	coding	non-syn.	PLES_12261	DNA replication, recombination, modification and repair	0	0
1334203	SNP	G	A	Gene: PLES_12301, CDS: PLES_12301	PLES_12301:c.21G>A		LES400	yes	coding	syn.	PLES_12301	Amino acid biosynthesis and metabolism	0	0
1391961	SNP	A	G				LESL5	yes	non-coding	na	na	0	0	0
1405924	DIP	------	CCGTGA				LESL1	no	non-coding	na	na	0	0	0
1405924	DIP	------	CCGTGA				LESL7	no	non-coding	na	na	0	0	0
1465356	SNP	G	A	Gene: PLES_13581, CDS: PLES_13581, Misc. feature: LES prophage 3, Misc. feature: Duplication 1b	PLES_13581:c.1596G>A		LESB65	yes	coding	syn.	PLES_13581	Hypothetical, unclassified, unknown	0	0
1465386	SNP	T	A	Gene: PLES_13581, CDS: PLES_13581, Misc. feature: LES prophage 3, Misc. feature: Duplication 1b	PLES_13581:c.1626T>A		LESB65	yes	coding	syn.	PLES_13581	Hypothetical, unclassified, unknown	0	0
1465392	SNP	G	C	Gene: PLES_13581, CDS: PLES_13581, Misc. feature: LES prophage 3, Misc. feature: Duplication 1b	PLES_13581:c.1632G>C		LESB65	yes	coding	syn.	PLES_13581	Hypothetical, unclassified, unknown	0	0
1465422	SNP	T	C	Gene: PLES_13581, CDS: PLES_13581, Misc. feature: LES prophage 3, Misc. feature: Duplication 1b	PLES_13581:c.1662T>C		LESB65	yes	coding	syn.	PLES_13581	Hypothetical, unclassified, unknown	0	0
1465560	SNP	T	G	Gene: PLES_13581, CDS: PLES_13581, Misc. feature: LES prophage 3, Misc. feature: Duplication 1b	PLES_13581:c.1800T>G		LESB65	yes	coding	syn.	PLES_13581	Hypothetical, unclassified, unknown	0	0
1465569	SNP	T	C	Gene: PLES_13581, CDS: PLES_13581, Misc. feature: LES prophage 3, Misc. feature: Duplication 1b	PLES_13581:c.1809T>C		LESB65	yes	coding	syn.	PLES_13581	Hypothetical, unclassified, unknown	0	0
1500912	SNP	G	C	Gene: PLES_13941, CDS: PLES_13941, Misc. feature: Sodium:alanine symporter family; Region: Na_Ala_symp; cl00548	PLES_13941:c.832G>C	p.Ala278Pro	LES400	no	coding	non-syn.	PLES_13941	Transport of small molecules	0	0
1500912	SNP	G	C	Gene: PLES_13941, CDS: PLES_13941, Misc. feature: Sodium:alanine symporter family; Region: Na_Ala_symp; cl00548	PLES_13941:c.832G>C	p.Ala278Pro	LES431	no	coding	non-syn.	PLES_13941	Transport of small molecules	0	0
1500912	SNP	G	C	Gene: PLES_13941, CDS: PLES_13941, Misc. feature: Sodium:alanine symporter family; Region: Na_Ala_symp; cl00548	PLES_13941:c.832G>C	p.Ala278Pro	LESB65	no	coding	non-syn.	PLES_13941	Transport of small molecules	0	0
1553814	SNP	G	T	Gene: PLES_14421, CDS: PLES_14421, Misc. feature: CoA-transferase family III; Region:_CoA_transf_3; cl00778	PLES_14421:c.285G>T		LES431	yes	coding	syn.	PLES_14421	Fatty acid and phospholipid metabolism	0	0
1555026	SNP	C	G	Gene: PLES_14431, CDS: PLES_14431, Misc. feature: Enoyl-CoA hydratase/carnithine racemase [Lipid metabolism]; Region:_CaiD; COG1024, Misc. feature: Crotonase/Enoyl-Coenzyme A (CoA) hydratase superfamily. This superfamily contains a diverse set of enzymes including enoyl-CoA hydratase,_napthoate synthase, methylmalonyl-CoA decarboxylase,_3-hydoxybutyryl-CoA dehydratase,_and dienoyl-CoA isomerase..…	PLES_14431:c.250C>G	p.Leu84Val	LESL5	yes	coding	non-syn.	PLES_14431	Carbon compound catabolism	0	0
1560319	SNP	C	T	Gene: metR, CDS: metR, Misc. feature: Transcriptional regulator [Transcription]; Region: LysR; COG0583	metR:c.242G>A	p.Arg81His	LESB65	yes	coding	non-syn.	PLES_14471	Transcriptional regulators	0	0
1564792	SNP	G	A	Gene: glpR, CDS: glpR, Misc. feature: DNA-binding transcriptional repressor GlpR; Provisional; Region:_PRK10906, Misc. feature: Arsenical Resistance Operon Repressor and similar prokaryotic,_metal regulated homodimeric repressors. ARSR subfamily of helix-turn-helix bacterial transcription regulatory proteins (winged helix topology). Includes several proteins that appear to...; Region:_HTH_ARSR; c…	glpR:c.105C>T		LES431	yes	coding	syn.	PLES_14511	Transcriptional regulators	0	0
1571007	SNP	C	T				LESB65	yes	non-coding	na	na	0	0	0
1576401	SNP	C	G	Gene: PLES_14601, CDS: PLES_14601, Misc. feature: The Major Facilitator Superfamily (MFS) is a large and diverse group of secondary transporters that includes uniporters,_symporters,_and antiporters. MFS proteins facilitate the transport across cytoplasmic or internal membranes of a variety of...; Region:_MFS; cd06174, Misc. feature: bicyclomycin/multidrug efflux system; Provisional; Region:_PRK1…	PLES_14601:c.597C>G	p.Tyr199*	LESB65	yes	coding	non-syn.	PLES_14601	Transport of small molecules, Adaptation, Protection	0	0
1578104	SNP	G	A	Gene: mmsR, CDS: mmsR	mmsR:c.114C>T		LESL4	yes	coding	syn.	PLES_14621	Transcriptional regulators	0	0
1592089	SNP	T	G	Gene: fruA, CDS: fruA, Misc. feature: fructose-specific PTS system IIBC component; Provisional; Region:_PRK10712, Misc. feature: Phosphotransferase system,_EIIC; Region:_PTS_EIIC; cl00557	fruA:c.736T>G	p.Trp246Gly	LESL4	yes	coding	non-syn.	PLES_14731	Transport of small molecules, Carbon compound catabolism	0	0
1604530	DIP	G	-	Gene: algF, CDS: algF	algF:c.240delC	p.Pro80fs	LES400	yes	coding	non-syn.	PLES_14831	Secreted Factors (toxins, enzymes, alginate), Adaptation, Protection, Cell wall / LPS / capsule	Antiphagocytosis	Alginate biosynthesis
1610655	SNP	G	A	Gene: algG, CDS: algG	algG:c.1345C>T	p.Leu449Phe	LESL7	yes	coding	non-syn.	PLES_14881	Secreted Factors (toxins, enzymes, alginate), Adaptation, Protection, Cell wall / LPS / capsule	Antiphagocytosis	Alginate biosynthesis
1641263	SNP	C	T	Gene: PLES_15111, CDS: PLES_15111, Misc. feature: AcrB/AcrD/AcrF family; Region:_ACR_tran; pfam00873	PLES_15111:c.1977C>T		LESL5	yes	coding	syn.	PLES_15111	Transport of small molecules, Membrane proteins	0	0
1657381	SNP	C	T	Gene: PLES_15251, CDS: PLES_15251, Misc. feature: electron transport complex protein RnfB; Provisional; Region:_PRK05113, Misc. feature: Putative Fe-S cluster; Region:_FeS; pfam04060	PLES_15251:c.226G>A	p.Gly76Ser	LESL4	yes	coding	non-syn.	PLES_15251	Energy metabolism	0	0
1676171	SNP	A	G	Gene: PLES_15441, CDS: PLES_15441, Misc. feature: Mechanosensitive ion channel; Region:_MS_channel; pfam00924	PLES_15441:c.1004T>C	p.Val335Ala	LES400	no	coding	non-syn.	PLES_15441	Membrane proteins	0	0
1676171	SNP	A	G	Gene: PLES_15441, CDS: PLES_15441, Misc. feature: Mechanosensitive ion channel; Region:_MS_channel; pfam00924	PLES_15441:c.1004T>C	p.Val335Ala	LES431	no	coding	non-syn.	PLES_15441	Membrane proteins	0	0
1676171	SNP	A	G	Gene: PLES_15441, CDS: PLES_15441, Misc. feature: Mechanosensitive ion channel; Region:_MS_channel; pfam00924	PLES_15441:c.1004T>C	p.Val335Ala	LESB65	no	coding	non-syn.	PLES_15441	Membrane proteins	0	0
1676171	SNP	A	G	Gene: PLES_15441, CDS: PLES_15441, Misc. feature: Mechanosensitive ion channel; Region:_MS_channel; pfam00924	PLES_15441:c.1004T>C	p.Val335Ala	LESL1	no	coding	non-syn.	PLES_15441	Membrane proteins	0	0
1676171	SNP	A	G	Gene: PLES_15441, CDS: PLES_15441, Misc. feature: Mechanosensitive ion channel; Region:_MS_channel; pfam00924	PLES_15441:c.1004T>C	p.Val335Ala	LESL4	no	coding	non-syn.	PLES_15441	Membrane proteins	0	0
1676171	SNP	A	G	Gene: PLES_15441, CDS: PLES_15441, Misc. feature: Mechanosensitive ion channel; Region:_MS_channel; pfam00924	PLES_15441:c.1004T>C	p.Val335Ala	LESL5	no	coding	non-syn.	PLES_15441	Membrane proteins	0	0
1676171	SNP	A	G	Gene: PLES_15441, CDS: PLES_15441, Misc. feature: Mechanosensitive ion channel; Region:_MS_channel; pfam00924	PLES_15441:c.1004T>C	p.Val335Ala	LESL7	no	coding	non-syn.	PLES_15441	Membrane proteins	0	0
1702205	SNP	G	A	Gene: orf29b, CDS: orf29b, Misc. feature: LES prophage 4	orf29b:c.327G>A		LESL5	yes	coding	syn.	PLES_15761	Hypothetical, unclassified, unknown	0	0
1712221	SNP	C	T	Gene: orf46e, CDS: orf46e, Misc. feature: LES prophage 4	orf46e:c.189C>T		LESL1	yes	coding	syn.	PLES_15881	Hypothetical, unclassified, unknown	0	0
1734370	SNP	C	G	Gene: PLES_16061, CDS: PLES_16061, Misc. feature: acetyl-CoA acetyltransferase; Provisional; Region: PRK07108, Misc. feature: Thiolase are ubiquitous enzymes that catalyze the reversible thiolytic cleavage of 3-ketoacyl-CoA into acyl-CoA and acetyl-CoA,_a 2-step reaction involving a covalent intermediate formed with a catalytic cysteine. They are found in prokaryotes and...; Region:_thiolase; cd0…	PLES_16061:c.129C>G	p.Asp43Glu	LESB65	yes	coding	non-syn.	PLES_16061	Putative enzymes	0	0
1749469	SNP	T	G	Gene: PLES_16241, CDS: PLES_16241, Misc. feature: short chain dehydrogenase; Provisional; Region: PRK06483, Misc. feature: Rossmann-fold NAD(P)(+)-binding proteins; Region: NADB_Rossmann; cl09931	PLES_16241:c.244A>C	p.Asn82His	LESL7	yes	coding	non-syn.	PLES_16241	Putative enzymes	0	0
1778714	SNP	C	T	Gene: hasAp, CDS: hasAp, Misc. feature: Heme-binding protein A (HasA); Region:_HasA; pfam06438	hasAp:c.288C>T		LESL1	yes	coding	syn.	PLES_16541	Transport of small molecules	0	0
1795025	DIP	G	-	Gene: nosZ, CDS: nosZ, Misc. feature: nitrous-oxide reductase; Validated; Region: PRK02888; PRK02888	nosZ:c.979delC	p.His327fs	LESB65	yes	coding	non-syn.	PLES_16681	Energy metabolism	0	0
1797644	SNP	C	T	Gene: nosR, CDS: nosR, Misc. feature: FMN-binding domain; Region:_FMN_bind; cl01081	nosR:c.550G>A	p.Asp184Asn	LES400	no	coding	non-syn.	PLES_16691	Energy metabolism, Membrane proteins	0	0
1797644	SNP	C	T	Gene: nosR, CDS: nosR, Misc. feature: FMN-binding domain; Region:_FMN_bind; cl01081	nosR:c.550G>A	p.Asp184Asn	LES431	no	coding	non-syn.	PLES_16691	Energy metabolism, Membrane proteins	0	0
1797644	SNP	C	T	Gene: nosR, CDS: nosR, Misc. feature: FMN-binding domain; Region:_FMN_bind; cl01081	nosR:c.550G>A	p.Asp184Asn	LESB65	no	coding	non-syn.	PLES_16691	Energy metabolism, Membrane proteins	0	0
1812240	SNP	T	G	Gene: phnP, CDS: phnP, Misc. feature: Metallo-beta-lactamase superfamily; Region: Lactamase_B; cl00446	phnP:c.367T>G	p.Ser123Ala	LESL4	yes	coding	non-syn.	PLES_16881	Transport of small molecules	0	0
1817030	SNP	C	T	Gene: PLES_16931, CDS: PLES_16931, Misc. feature: Rhs family protein [Cell envelope biogenesis,_outer membrane]; Region:_RhsA; COG3209	PLES_16931:c.1404C>T		LESL5	yes	coding	syn.	PLES_16931	Hypothetical, unclassified, unknown	0	0
1830083	SNP	C	A				LESB65	yes	non-coding	na	na	0	0	0
1861820	SNP	C	T	Gene: PLES_17331, CDS: PLES_17331	PLES_17331:c.11G>A	p.Arg4His	LESB65	yes	coding	non-syn.	PLES_17331	Carbon compound catabolism, Adaptation, Protection	0	0
1873139	SNP	C	A	Gene: PLES_17381, CDS: PLES_17381, Misc. feature: ATP-dependent Clp protease proteolytic subunit; Reviewed; Region:_PRK12553, Misc. feature: Caseinolytic protease (ClpP) is an ATP-dependent, highly conserved serine protease; Region:_S14_ClpP_2; cd07017, Misc. feature: oligomer interface; other site, Misc. feature: active site residues	PLES_17381:c.373C>A	p.Pro125Thr	LESL4	yes	coding	non-syn.	PLES_17381	Translation, post-translational modification, degradation	0	0
1885087	SNP	G	A	Gene: PLES_17501, CDS: PLES_17501, Misc. feature: Transmembrane subunit (TM) found in Periplasmic Binding Protein (PBP)-dependent ATP-Binding Cassette (ABC) transporters which generally bind type 2 PBPs. These types of transporters consist of a PBP,_two TMs,_and two cytoplasmic ABC ATPase subunits...; Region:_TM_PBP2; cl00427	PLES_17501:c.135C>T		LES431	yes	coding	syn.	PLES_17501	Transport of small molecules, Membrane proteins	0	0
1892392	SNP	C	T	Gene: PLES_17561, CDS: PLES_17561, Misc. feature: Usp:_Universal stress protein family. The universal stress protein Usp is a small cytoplasmic bacterial protein whose expression is enhanced when the cell is exposed to stress agents. Usp enhances the rate of cell survival during prolonged exposure to...; Region: USP_Like; cd00293, Misc. feature: Ligand Binding Site; other site	PLES_17561:c.210G>A		LESL4	yes	coding	syn.	PLES_17561	Hypothetical, unclassified, unknown	0	0
1923116	SNP	C	T				LESL1	no	non-coding	na	na	0	0	0
1923116	SNP	C	T				LESL5	no	non-coding	na	na	0	0	0
1928559	SNP	C	T	Gene: oprO, CDS: oprO, Misc. feature: Phosphate-selective porin O and P; Region: Porin_O_P; cl01524	oprO:c.61C>T	p.Gln21*	LESL5	yes	coding	non-syn.	PLES_17861	Transport of small molecules	0	0
1930747	SNP	C	T	Gene: oprP, CDS: oprP, Misc. feature: Phosphate-selective porin O and P; Region: Porin_O_P; cl01524	oprP:c.474C>T		LESB65	yes	coding	syn.	PLES_17881	Transport of small molecules	0	0
1940520	SNP	T	A	Gene: PLES_17961, CDS: PLES_17961, Misc. feature: phosphate regulon sensor kinase PhoR; Region: phoR_proteo; TIGR02966	PLES_17961:c.2282A>T	p.Lys761Met	LESL5	yes	coding	non-syn.	PLES_17961	Two-component regulatory systems	0	0
1951440	SNP	C	T	Gene: rdgC, CDS: rdgC, Misc. feature: Putative exonuclease,_RdgC; Region:_RdgC; cl01122	rdgC:c.328G>A	p.Glu110Lys	LESL4	yes	coding	non-syn.	PLES_18041	DNA replication, recombination, modification and repair	0	0
1996292	SNP	A	C	Gene: cyaB, CDS: cyaB, Misc. feature: cyclase homology domain; Region:_CHD; cd07302, Misc. feature: nucleotidyl binding site; other site, Misc. feature: dimer interface; other site	cyaB:c.850T>G	p.Phe284Val	LESL7	yes	coding	non-syn.	PLES_18501	Adaptation, Protection, Putative enzymes	0	0
2000889	SNP	T	C	Gene: PLES_18551, CDS: PLES_18551, Misc. feature: ABC-type transport system involved in resistance to organic solvents,_ATPase component [Secondary metabolites biosynthesis,_transport,_and catabolism]; Region:_Ttg2A; COG1127, Misc. feature: P-loop containing Nucleoside Triphosphate Hydrolases; Region:_P-loop NTPase; cl09099, Misc. feature: ATP binding site; other site	PLES_18551:c.341A>G	p.Asn114Ser	LESL5	yes	coding	non-syn.	PLES_18551	Transport of small molecules	0	0
2006678	SNP	C	T	Gene: PLES_18611, CDS: PLES_18611	PLES_18611:c.206G>A	p.Arg69His	LESL1	no	coding	non-syn.	PLES_18611	Two-component regulatory systems	0	0
2006678	SNP	C	T	Gene: PLES_18611, CDS: PLES_18611	PLES_18611:c.206G>A	p.Arg69His	LESL5	no	coding	non-syn.	PLES_18611	Two-component regulatory systems	0	0
2015427	SNP	G	T				LES400	no	non-coding	na	na	0	0	0
2015427	SNP	G	T				LES431	no	non-coding	na	na	0	0	0
2015427	SNP	G	T				LESB65	no	non-coding	na	na	0	0	0
2018786	SNP	G	A	Gene: gltR, CDS: gltR, Misc. feature: osmolarity response regulator; Provisional; Region: ompR; PRK09468, Misc. feature: Signal receiver domain; originally thought to be unique to bacteria (CheY,_OmpR,_NtrC,_and PhoB),_now recently identified in eukaroytes ETR1 Arabidopsis thaliana; this domain receives the signal from the sensor partner in a two-component systems...; Region:_REC; cd00156, Misc. …	gltR:c.300G>A		LES400	yes	coding	syn.	PLES_18761	Two-component regulatory systems, Transcriptional regulators, Carbon compound catabolism	0	0
2041346	SNP	G	A	Gene: PLES_18981, CDS: PLES_18981, Misc. feature: N-ethylammeline chlorohydrolase; Provisional; Region:_PRK09045, Misc. feature: TRZ/ATZ family contains enzymes from the atrazine degradation pathway and related hydrolases. Atrazine,_a chlorinated herbizide,_can be catabolized by a variety of different bacteria. The first three steps of the atrazine dehalogenation pathway are...; Region:_ATZ_TRZ_l…	PLES_18981:c.863C>T	p.Ala288Val	LESL5	yes	coding	non-syn.	PLES_18981	Putative enzymes	0	0
2043854	SNP	G	C	Gene: gyrA, CDS: gyrA, Misc. feature: DNA gyrase subunit A; Validated; Region:_PRK05560, Misc. feature: DNA Topoisomerase,_subtype IIA; domain A'; bacterial DNA topoisomerase IV (C subunit,_ParC), bacterial DNA gyrases (A subunit,_GyrA),mammalian DNA toposiomerases II. DNA topoisomerases are essential enzymes that regulate the conformational changes in...; Region:_TOP4c; cd00187, Misc. feature: C…	gyrA:c.224G>C	p.Gly75Ala	LESL5	yes	coding	non-syn.	PLES_19001	DNA replication, recombination, modification and repair	0	0
2043877	SNP	A	G	Gene: gyrA, CDS: gyrA, Misc. feature: DNA gyrase subunit A; Validated; Region:_PRK05560, Misc. feature: DNA Topoisomerase,_subtype IIA; domain A'; bacterial DNA topoisomerase IV (C subunit,_ParC), bacterial DNA gyrases (A subunit,_GyrA),mammalian DNA toposiomerases II. DNA topoisomerases are essential enzymes that regulate the conformational changes in...; Region:_TOP4c; cd00187, Misc. feature: C…	gyrA:c.247A>G	p.Ile83Val	LES400	yes	coding	non-syn.	PLES_19001	DNA replication, recombination, modification and repair	0	0
2043878	SNP	T	C	Gene: gyrA, CDS: gyrA, Misc. feature: DNA gyrase subunit A; Validated; Region:_PRK05560, Misc. feature: DNA Topoisomerase,_subtype IIA; domain A'; bacterial DNA topoisomerase IV (C subunit,_ParC), bacterial DNA gyrases (A subunit,_GyrA),mammalian DNA toposiomerases II. DNA topoisomerases are essential enzymes that regulate the conformational changes in...; Region:_TOP4c; cd00187, Misc. feature: C…	gyrA:c.248T>C	p.Ile83Thr	LES400	no	coding	non-syn.	PLES_19001	DNA replication, recombination, modification and repair	0	0
2043878	SNP	T	C	Gene: gyrA, CDS: gyrA, Misc. feature: DNA gyrase subunit A; Validated; Region:_PRK05560, Misc. feature: DNA Topoisomerase,_subtype IIA; domain A'; bacterial DNA topoisomerase IV (C subunit,_ParC), bacterial DNA gyrases (A subunit,_GyrA),mammalian DNA toposiomerases II. DNA topoisomerases are essential enzymes that regulate the conformational changes in...; Region:_TOP4c; cd00187, Misc. feature: C…	gyrA:c.248T>C	p.Ile83Thr	LESB65	no	coding	non-syn.	PLES_19001	DNA replication, recombination, modification and repair	0	0
2043878	SNP	T	C	Gene: gyrA, CDS: gyrA, Misc. feature: DNA gyrase subunit A; Validated; Region:_PRK05560, Misc. feature: DNA Topoisomerase,_subtype IIA; domain A'; bacterial DNA topoisomerase IV (C subunit,_ParC), bacterial DNA gyrases (A subunit,_GyrA),mammalian DNA toposiomerases II. DNA topoisomerases are essential enzymes that regulate the conformational changes in...; Region:_TOP4c; cd00187, Misc. feature: C…	gyrA:c.248T>C	p.Ile83Thr	LESL1	no	coding	non-syn.	PLES_19001	DNA replication, recombination, modification and repair	0	0
2043878	SNP	T	C	Gene: gyrA, CDS: gyrA, Misc. feature: DNA gyrase subunit A; Validated; Region:_PRK05560, Misc. feature: DNA Topoisomerase,_subtype IIA; domain A'; bacterial DNA topoisomerase IV (C subunit,_ParC), bacterial DNA gyrases (A subunit,_GyrA),mammalian DNA toposiomerases II. DNA topoisomerases are essential enzymes that regulate the conformational changes in...; Region:_TOP4c; cd00187, Misc. feature: C…	gyrA:c.248T>C	p.Ile83Thr	LESL4	no	coding	non-syn.	PLES_19001	DNA replication, recombination, modification and repair	0	0
2043878	SNP	T	C	Gene: gyrA, CDS: gyrA, Misc. feature: DNA gyrase subunit A; Validated; Region:_PRK05560, Misc. feature: DNA Topoisomerase,_subtype IIA; domain A'; bacterial DNA topoisomerase IV (C subunit,_ParC), bacterial DNA gyrases (A subunit,_GyrA),mammalian DNA toposiomerases II. DNA topoisomerases are essential enzymes that regulate the conformational changes in...; Region:_TOP4c; cd00187, Misc. feature: C…	gyrA:c.248T>C	p.Ile83Thr	LESL5	no	coding	non-syn.	PLES_19001	DNA replication, recombination, modification and repair	0	0
2043878	SNP	T	C	Gene: gyrA, CDS: gyrA, Misc. feature: DNA gyrase subunit A; Validated; Region:_PRK05560, Misc. feature: DNA Topoisomerase,_subtype IIA; domain A'; bacterial DNA topoisomerase IV (C subunit,_ParC), bacterial DNA gyrases (A subunit,_GyrA),mammalian DNA toposiomerases II. DNA topoisomerases are essential enzymes that regulate the conformational changes in...; Region:_TOP4c; cd00187, Misc. feature: C…	gyrA:c.248T>C	p.Ile83Thr	LESL7	no	coding	non-syn.	PLES_19001	DNA replication, recombination, modification and repair	0	0
2043889	SNP	G	A	Gene: gyrA, CDS: gyrA, Misc. feature: DNA gyrase subunit A; Validated; Region:_PRK05560, Misc. feature: DNA Topoisomerase,_subtype IIA; domain A'; bacterial DNA topoisomerase IV (C subunit,_ParC), bacterial DNA gyrases (A subunit,_GyrA),mammalian DNA toposiomerases II. DNA topoisomerases are essential enzymes that regulate the conformational changes in...; Region:_TOP4c; cd00187, Misc. feature: C…	gyrA:c.259G>A	p.Asp87Asn	LESL7	yes	coding	non-syn.	PLES_19001	DNA replication, recombination, modification and repair	0	0
2044088	SNP	A	G	Gene: gyrA, CDS: gyrA, Misc. feature: DNA gyrase subunit A; Validated; Region:_PRK05560, Misc. feature: DNA Topoisomerase,_subtype IIA; domain A'; bacterial DNA topoisomerase IV (C subunit,_ParC), bacterial DNA gyrases (A subunit,_GyrA),mammalian DNA toposiomerases II. DNA topoisomerases are essential enzymes that regulate the conformational changes in...; Region:_TOP4c; cd00187, Misc. feature: C…	gyrA:c.458A>G	p.Glu153Gly	LES400	yes	coding	non-syn.	PLES_19001	DNA replication, recombination, modification and repair	0	0
2061048	SNP	G	A				LESL5	yes	non-coding	na	na	0	0	0
2068991	SNP	C	T	Gene: wbpM, CDS: wbpM, Misc. feature: Predicted nucleoside-diphosphate sugar epimerases [Cell envelope biogenesis,_outer membrane / Carbohydrate transport and metabolism]; Region:_COG1086	wbpM:c.486C>T		LESL5	yes	coding	syn.	PLES_19181	Cell wall / LPS / capsule, Membrane proteins, Putative enzymes	Adherence	LPS O-antigen (P. aeruginosa)
2076950	SNP	T	C	Gene: PLES_19231, CDS: PLES_19231, Misc. feature: Multidrug resistance efflux pump [Defense mechanisms]; Region:_EmrA; COG1566	PLES_19231:c.307A>G	p.Thr103Ala	LES400	no	coding	non-syn.	PLES_19231	Transport of small molecules	0	0
2076950	SNP	T	C	Gene: PLES_19231, CDS: PLES_19231, Misc. feature: Multidrug resistance efflux pump [Defense mechanisms]; Region:_EmrA; COG1566	PLES_19231:c.307A>G	p.Thr103Ala	LES431	no	coding	non-syn.	PLES_19231	Transport of small molecules	0	0
2076950	SNP	T	C	Gene: PLES_19231, CDS: PLES_19231, Misc. feature: Multidrug resistance efflux pump [Defense mechanisms]; Region:_EmrA; COG1566	PLES_19231:c.307A>G	p.Thr103Ala	LESB65	no	coding	non-syn.	PLES_19231	Transport of small molecules	0	0
2076950	SNP	T	C	Gene: PLES_19231, CDS: PLES_19231, Misc. feature: Multidrug resistance efflux pump [Defense mechanisms]; Region:_EmrA; COG1566	PLES_19231:c.307A>G	p.Thr103Ala	LESL1	no	coding	non-syn.	PLES_19231	Transport of small molecules	0	0
2076950	SNP	T	C	Gene: PLES_19231, CDS: PLES_19231, Misc. feature: Multidrug resistance efflux pump [Defense mechanisms]; Region:_EmrA; COG1566	PLES_19231:c.307A>G	p.Thr103Ala	LESL4	no	coding	non-syn.	PLES_19231	Transport of small molecules	0	0
2076950	SNP	T	C	Gene: PLES_19231, CDS: PLES_19231, Misc. feature: Multidrug resistance efflux pump [Defense mechanisms]; Region:_EmrA; COG1566	PLES_19231:c.307A>G	p.Thr103Ala	LESL5	no	coding	non-syn.	PLES_19231	Transport of small molecules	0	0
2076950	SNP	T	C	Gene: PLES_19231, CDS: PLES_19231, Misc. feature: Multidrug resistance efflux pump [Defense mechanisms]; Region:_EmrA; COG1566	PLES_19231:c.307A>G	p.Thr103Ala	LESL7	no	coding	non-syn.	PLES_19231	Transport of small molecules	0	0
2083292	SNP	C	T				LESL7	yes	non-coding	na	na	0	0	0
2087274	SNP	C	T	Gene: PLES_19341, CDS: PLES_19341	PLES_19341:c.565G>A	p.Ala189Thr	LES400	no	coding	non-syn.	PLES_19341	Protein secretion/export apparatus	0	0
2087274	SNP	C	T	Gene: PLES_19341, CDS: PLES_19341	PLES_19341:c.565G>A	p.Ala189Thr	LES431	no	coding	non-syn.	PLES_19341	Protein secretion/export apparatus	0	0
2087274	SNP	C	T	Gene: PLES_19341, CDS: PLES_19341	PLES_19341:c.565G>A	p.Ala189Thr	LESB65	no	coding	non-syn.	PLES_19341	Protein secretion/export apparatus	0	0
2098051	DIP	----	CGCC	Gene: fimV, CDS: fimV	fimV:c.1073_1074insCGCC	p.Asp358fs	LES400	yes	coding	non-syn.	PLES_19441	Motility & Attachment, Membrane proteins	Adherence	Type IV pili biosynthesis
2109079	SNP	C	T	Gene: xcpQ, CDS: xcpQ, Misc. feature: general secretion pathway protein D; Region: type_II_gspD; TIGR02517, Misc. feature: Bacterial type II and III secretion system protein; Region:_Secretin; cl02829	xcpQ:c.1751G>A	p.Arg584His	LESL7	yes	coding	non-syn.	PLES_19551	Protein secretion/export apparatus	0	0
2131617	SNP	C	T	Gene: PLES_19761, CDS: PLES_19761	PLES_19761:c.291C>T		LESL4	yes	coding	syn.	PLES_19761	Hypothetical, unclassified, unknown	0	0
2143643	SNP	C	A	Gene: PLES_19821, CDS: PLES_19821	PLES_19821:c.35G>T	p.Gly12Val	LESL4	yes	coding	non-syn.	PLES_19821	Two-component regulatory systems	0	0
2184725	SNP	T	C	Gene: PLES_20131, CDS: PLES_20131, Misc. feature: D-Ala-D-Ala carboxypeptidase 3 (S13) family; Region:_Peptidase_S13; cl03453	PLES_20131:c.188A>G	p.Asn63Ser	LESL7	yes	coding	non-syn.	PLES_20131	Cell wall / LPS / capsule	0	0
2198794	SNP	A	G	Gene: snr1, CDS: snr1, Misc. feature: Cytochrome c peroxidase [Inorganic ion transport and metabolism]; Region:_MauG; COG1858	snr1:c.349A>G	p.Lys117Glu	LESB65	yes	coding	non-syn.	PLES_20281	Energy metabolism	0	0
2205450	SNP	C	G	Gene: PLES_20341, CDS: PLES_20341, Misc. feature: FAD/FMN-containing dehydrogenases [Energy production and conversion]; Region:_GlcD; COG0277	PLES_20341:c.1308C>G	p.His436Gln	LESL4	yes	coding	non-syn.	PLES_20341	Energy metabolism	0	0
2211198	SNP	G	A	Gene: PLES_20401, CDS: PLES_20401	PLES_20401:c.29C>T	p.Pro10Leu	LESL4	yes	coding	non-syn.	PLES_20401	Hypothetical, unclassified, unknown	0	0
2213148	SNP	C	T	Gene: PLES_20411, CDS: PLES_20411, Misc. feature: lytic murein transglycosylase; Provisional; Region: PRK11619	PLES_20411:c.64G>A	p.Val22Ile	LES400	yes	coding	non-syn.	PLES_20411	Cell wall / LPS / capsule	0	0
2214115	SNP	C	G	Gene: PLES_20431, CDS: PLES_20431, Misc. feature: ABC transporter ATPase component; Reviewed; Region: PRK11147, Misc. feature: ABCF_EF-3 Elongation factor 3 (EF-3) is a cytosolic protein required by fungal ribosomes for in vitro protein synthesis and for in vivo growth. EF-3 stimulates the binding of the EF-1:_GTP:_aa-tRNA ternary complex to the ribosomal A site by...; Region:_ABCF_EF-3; cd03221	PLES_20431:c.679C>G	p.His227Asp	LESL7	yes	coding	non-syn.	PLES_20431	Transport of small molecules	0	0
2232962	SNP	C	T	Gene: mfd, CDS: mfd, Misc. feature: Transcription-repair coupling factor (superfamily II helicase) [DNA replication,_recombination,_and repair / Transcription]; Region:_Mfd; COG1197	mfd:c.1332G>A		LES431	yes	coding	syn.	PLES_20601	DNA replication, recombination, modification and repair	0	0
2242959	SNP	T	C	Gene: nqrF, CDS: nqrF, Misc. feature: Na(+)-translocating NADH-quinone reductase subunit F; Provisional; Region:_PRK05464, Misc. feature: Na+-translocating NADH:quinone oxidoreductase (Na+-NQR) FAD/NADH binding domain. (Na+-NQR) provides a means of storing redox reaction energy via the transmembrane translocation of Na2+ ions. The C-terminal domain resembles ferredoxin:NADP...; Region: NADH_quino…	nqrF:c.671T>C	p.Val224Ala	LESL7	yes	coding	non-syn.	PLES_20681	Energy metabolism	0	0
2258973	SNP	C	A				LESL7	yes	non-coding	na	na	0	0	0
2261764	SNP	T	C	Gene: rne, CDS: rne, Misc. feature: ribonuclease,_Rne/Rng family; Region:_RNaseEG; TIGR00757, Misc. feature: Ribonuclease E/G family; Region:_RNase_E_G; pfam10150	rne:c.508A>G	p.Ser170Gly	LESL1	no	coding	non-syn.	PLES_20861	Transcription, RNA processing and degradation	0	0
2261764	SNP	T	C	Gene: rne, CDS: rne, Misc. feature: ribonuclease,_Rne/Rng family; Region:_RNaseEG; TIGR00757, Misc. feature: Ribonuclease E/G family; Region:_RNase_E_G; pfam10150	rne:c.508A>G	p.Ser170Gly	LESL4	no	coding	non-syn.	PLES_20861	Transcription, RNA processing and degradation	0	0
2261764	SNP	T	C	Gene: rne, CDS: rne, Misc. feature: ribonuclease,_Rne/Rng family; Region:_RNaseEG; TIGR00757, Misc. feature: Ribonuclease E/G family; Region:_RNase_E_G; pfam10150	rne:c.508A>G	p.Ser170Gly	LESL5	no	coding	non-syn.	PLES_20861	Transcription, RNA processing and degradation	0	0
2261764	SNP	T	C	Gene: rne, CDS: rne, Misc. feature: ribonuclease,_Rne/Rng family; Region:_RNaseEG; TIGR00757, Misc. feature: Ribonuclease E/G family; Region:_RNase_E_G; pfam10150	rne:c.508A>G	p.Ser170Gly	LESL7	no	coding	non-syn.	PLES_20861	Transcription, RNA processing and degradation	0	0
2297001	SNP	C	T	Gene: PLES_21211, CDS: PLES_21211, Misc. feature: Mg-chelatase subunit ChlI [Coenzyme metabolism]; Region:_ChlI; COG1239	PLES_21211:c.770C>T	p.Ala257Val	LESL5	yes	coding	non-syn.	PLES_21211	Biosynthesis of cofactors, prosthetic groups and carriers	0	0
2308235	SNP	C	T	Gene: PLES_21321, CDS: PLES_21321, Misc. feature: Transcriptional regulator [Transcription]; Region: AcrR; COG1309	PLES_21321:c.299C>T	p.Ser100Phe	LESL5	yes	coding	non-syn.	PLES_21321	Transcriptional regulators	0	0
2400113	SNP	A	T	Gene: PLES_22251, CDS: PLES_22251, Misc. feature: DEAD-box helicases. A diverse family of proteins involved in ATP-dependent RNA unwinding,_needed in a variety of cellular processes including splicing,_ribosome biogenesis and RNA degradation. The name derives from the sequence of the Walker B motif...; Region:_DEADc; cd00268	PLES_22251:c.557A>T	p.Glu186Val	LESL4	yes	coding	non-syn.	PLES_22251	Transcription, RNA processing and degradation	0	0
2404103	SNP	G	A	Gene: PLES_22281, CDS: PLES_22281, Misc. feature: NodT family; Region:_outer_NodT; TIGR01845	PLES_22281:c.834C>T		LESL1	yes	coding	syn.	PLES_22281	Transport of small molecules	0	0
2421889	SNP	A	G	Gene: PLES_22461, CDS: PLES_22461	PLES_22461:c.189T>C		LESB65	yes	coding	syn.	PLES_22461	Hypothetical, unclassified, unknown	0	0
2421925	DIP	A	-	Gene: PLES_22461, CDS: PLES_22461	PLES_22461:c.153delT	p.Ala51fs	LESB65	yes	coding	non-syn.	PLES_22461	Hypothetical, unclassified, unknown	0	0
2421929	DIP	-	C	Gene: PLES_22461, CDS: PLES_22461	PLES_22461:c.149_150insG	p.Val50fs	LESB65	yes	coding	non-syn.	PLES_22461	Hypothetical, unclassified, unknown	0	0
2421933	SNP	A	C	Gene: PLES_22461, CDS: PLES_22461	PLES_22461:c.145T>G	p.Ser49Ala	LESB65	yes	coding	non-syn.	PLES_22461	Hypothetical, unclassified, unknown	0	0
2421934	SNP	A	G	Gene: PLES_22461, CDS: PLES_22461	PLES_22461:c.144T>C		LESB65	yes	coding	syn.	PLES_22461	Hypothetical, unclassified, unknown	0	0
2421943	SNP	C	G	Gene: PLES_22461, CDS: PLES_22461	PLES_22461:c.135G>C		LESB65	yes	coding	syn.	PLES_22461	Hypothetical, unclassified, unknown	0	0
2421946	SNP	G	A	Gene: PLES_22461, CDS: PLES_22461	PLES_22461:c.132C>T		LESB65	yes	coding	syn.	PLES_22461	Hypothetical, unclassified, unknown	0	0
2421949	SNP	G	C	Gene: PLES_22461, CDS: PLES_22461	PLES_22461:c.129C>G		LESB65	yes	coding	syn.	PLES_22461	Hypothetical, unclassified, unknown	0	0
2421974	SNP	A	T	Gene: PLES_22461, CDS: PLES_22461	PLES_22461:c.104T>A	p.Phe35Tyr	LESB65	yes	coding	non-syn.	PLES_22461	Hypothetical, unclassified, unknown	0	0
2421979	SNP	C	G	Gene: PLES_22461, CDS: PLES_22461	PLES_22461:c.99G>C		LESB65	yes	coding	syn.	PLES_22461	Hypothetical, unclassified, unknown	0	0
2421981	SNP	A	T	Gene: PLES_22461, CDS: PLES_22461	PLES_22461:c.97T>A	p.Ser33Thr	LESB65	yes	coding	non-syn.	PLES_22461	Hypothetical, unclassified, unknown	0	0
2421997	SNP	C	T	Gene: PLES_22461, CDS: PLES_22461	PLES_22461:c.81G>A		LESB65	yes	coding	syn.	PLES_22461	Hypothetical, unclassified, unknown	0	0
2422000	SNP	G	C	Gene: PLES_22461, CDS: PLES_22461	PLES_22461:c.78C>G		LESB65	yes	coding	syn.	PLES_22461	Hypothetical, unclassified, unknown	0	0
2422011	SNP	T	C	Gene: PLES_22461, CDS: PLES_22461	PLES_22461:c.67A>G	p.Ile23Val	LESB65	yes	coding	non-syn.	PLES_22461	Hypothetical, unclassified, unknown	0	0
2422012	SNP	C	G	Gene: PLES_22461, CDS: PLES_22461	PLES_22461:c.66G>C		LESB65	yes	coding	syn.	PLES_22461	Hypothetical, unclassified, unknown	0	0
2422053	SNP	T	C	Gene: PLES_22461, CDS: PLES_22461	PLES_22461:c.25A>G	p.Asn9Asp	LESB65	yes	coding	non-syn.	PLES_22461	Hypothetical, unclassified, unknown	0	0
2422231	SNP	G	C	Gene: PLES_22471, CDS: PLES_22471	PLES_22471:c.230C>G	p.Ala77Gly	LESB65	yes	coding	non-syn.	PLES_22471	Hypothetical, unclassified, unknown	0	0
2422239	SNP	G	C	Gene: PLES_22471, CDS: PLES_22471	PLES_22471:c.222C>G		LESB65	yes	coding	syn.	PLES_22471	Hypothetical, unclassified, unknown	0	0
2422242	SNP	G	A	Gene: PLES_22471, CDS: PLES_22471	PLES_22471:c.219C>T		LESB65	yes	coding	syn.	PLES_22471	Hypothetical, unclassified, unknown	0	0
2462860	DIP	G	-	Gene: PLES_22911, CDS: PLES_22911, Misc. feature: Carbohydrate binding domain; Region:_CBM_4_9; pfam02018	PLES_22911:c.1045delC	p.Leu349fs	LESL1	yes	coding	non-syn.	PLES_22911	Hypothetical, unclassified, unknown	0	0
2473741	SNP	A	G	Gene: PLES_23041, CDS: PLES_23041, Misc. feature: GAF domain; Region:_GAF; cl00853	PLES_23041:c.182T>C	p.Val61Ala	LESL4	yes	coding	non-syn.	PLES_23041	Hypothetical, unclassified, unknown	0	0
2475520	DIP	A	-	Gene: PLES_23071, CDS: PLES_23071, Misc. feature: Members of the Nudix hydrolase superfamily catalyze the hydrolysis of NUcleoside DIphosphates linked to other moieties,_X. Enzymes belonging to this superfamily require a divalent cation,_such as Mg2+ or Mn2+,_for their activity and contain a highly...; Region: Nudix_Hydrolase_19; cd04678, Misc. feature: nudix motif; other site	PLES_23071:c.140delA	p.Glu47fs	LESL5	yes	coding	non-syn.	PLES_23071	DNA replication, recombination, modification and repair	0	0
2486332	SNP	G	A	Gene: PLES_23221, CDS: PLES_23221	PLES_23221:c.294G>A		LES400	yes	coding	syn.	PLES_23221	Hypothetical, unclassified, unknown	0	0
2495547	SNP	G	A	Gene: PLES_23371, CDS: PLES_23371	PLES_23371:c.46C>T	p.His16Tyr	LESL5	yes	coding	non-syn.	PLES_23371	Hypothetical, unclassified, unknown, Membrane proteins	0	0
2500710	SNP	T	A	Gene: pheS, CDS: pheS, Misc. feature: phenylalanyl-tRNA synthetase subunit alpha; Validated; Region:_pheS; PRK00488, Misc. feature: Phenylalanyl-tRNA synthetase (PheRS) alpha chain catalytic core domain. PheRS belongs to class II aminoacyl-tRNA synthetases (aaRS) based upon its structure and the presence of three characteristic sequence motifs. This domain is primarily responsible...; Region: Phe…	pheS:c.607T>A	p.Ser203Thr	LESL5	yes	coding	non-syn.	PLES_23431	Translation, post-translational modification, degradation	0	0
2541627	SNP	C	T	Misc. feature: LESGI-1			LESL4	yes	non-coding	na	na	0	0	0
2563054	SNP	T	G	Gene: PLES_23851, CDS: PLES_23851, Misc. feature: Type 1 glutamine amidotransferase (GATase1)-like domain found in proteins similar to Escherichia coli Hsp31 protein (EcHsp31). This group includes EcHsp31 and Saccharomyces cerevisiae Ydr533c protein. EcHsp31 has chaperone activity. Ydr533c is...; Region: GATase1_Hsp31_like; cd03141	PLES_23851:c.88A>C	p.Thr30Pro	LESL5	yes	coding	non-syn.	PLES_23851	Putative enzymes	0	0
2577026	SNP	C	T	Gene: PLES_23991, CDS: PLES_23991, Misc. feature: Von Willebrand factor type A (vWA) domain was originally found in the blood coagulation protein von Willebrand factor (vWF). Typically,_the vWA domain is made up of approximately 200 amino acid residues folded into a classic a/b para-rossmann type of...; Region:_vWFA; cl00057	PLES_23991:c.370C>T	p.Arg124Cys	LESL4	yes	coding	non-syn.	PLES_23991	Hypothetical, unclassified, unknown	0	0
2604352	SNP	C	A	Gene: PLES_24201, CDS: PLES_24201, Misc. feature: Rhs family protein [Cell envelope biogenesis,_outer membrane]; Region:_RhsA; COG3209, Misc. feature: RHS protein; Region:_RHS; pfam03527	PLES_24201:c.3219C>A		LESL4	yes	coding	syn.	PLES_24201	Hypothetical, unclassified, unknown	0	0
2609271	SNP	A	T	Gene: PLES_24241, CDS: PLES_24241, Misc. feature: quinone oxidoreductase,_NADPH-dependent; Provisional; Region:_PRK10754, Misc. feature: Rossmann-fold NAD(P)(+)-binding proteins; Region: NADB_Rossmann; cl09931	PLES_24241:c.488T>A	p.Leu163Gln	LESL1	yes	coding	non-syn.	PLES_24241	Energy metabolism	0	0
2622775	SNP	G	A	Gene: PLES_24391, CDS: PLES_24391, Misc. feature: anaerobic nitric oxide reductase transcription regulator; Provisional; Region:_PRK05022, Misc. feature: GAF domain; Region:_GAF; cl00853	PLES_24391:c.131C>T	p.Ala44Val	LES431	yes	coding	non-syn.	PLES_24391	Transcriptional regulators	0	0
2626064	SNP	C	T	Gene: PLES_24431, CDS: PLES_24431	PLES_24431:c.814G>A	p.Ala272Thr	LESL4	yes	coding	non-syn.	PLES_24431	Hypothetical, unclassified, unknown	0	0
2635511	SNP	C	T	Gene: PLES_24521, CDS: PLES_24521, Misc. feature: Signal transduction histidine kinase [Signal transduction mechanisms]; Region:_COG4564	PLES_24521:c.438C>T		LES400	yes	coding	syn.	PLES_24521	Chemotaxis, Adaptation, Protection	0	0
2657345	SNP	A	G	Gene: PLES_24701, CDS: PLES_24701, Misc. feature: Predicted phosphatase [General function prediction only]; Region:_PhoX; COG3211	PLES_24701:c.1322T>C	p.Phe441Ser	LESL4	yes	coding	non-syn.	PLES_24701	Energy metabolism	0	0
2674210	DIP	A	-	Gene: clpA, CDS: clpA, Misc. feature: ATP-dependent Clp protease ATP-binding subunit; Provisional; Region:_clpA; PRK11034, Misc. feature: The AAA+ (ATPases Associated with a wide variety of cellular Activities) superfamily represents an ancient group of ATPases belonging to the ASCE (for additional strand,_catalytic E) division of the P-loop NTPase fold. The ASCE division also includes...; Region…	clpA:c.593delA	p.His198fs	LES400	yes	coding	non-syn.	PLES_24851	Translation, post-translational modification, degradation	0	0
2690342	SNP	T	A	Gene: PLES_25012, tRNA: PLES_25012			LESB65	no	non-coding	na	PLES_25012	0	0	0
2690342	SNP	T	A	Gene: PLES_25012, tRNA: PLES_25012			LESL1	no	non-coding	na	PLES_25012	0	0	0
2690342	SNP	T	A	Gene: PLES_25012, tRNA: PLES_25012			LESL4	no	non-coding	na	PLES_25012	0	0	0
2690342	SNP	T	A	Gene: PLES_25012, tRNA: PLES_25012			LESL5	no	non-coding	na	PLES_25012	0	0	0
2690342	SNP	T	A	Gene: PLES_25012, tRNA: PLES_25012			LESL7	no	non-coding	na	PLES_25012	0	0	0
2690351	DIP	-	T	Gene: PLES_25012, tRNA: PLES_25012			LESB65	no	non-coding	na	PLES_25012	0	0	0
2690351	DIP	-	T	Gene: PLES_25012, tRNA: PLES_25012			LESL1	no	non-coding	na	PLES_25012	0	0	0
2690351	DIP	-	T	Gene: PLES_25012, tRNA: PLES_25012			LESL4	no	non-coding	na	PLES_25012	0	0	0
2690351	DIP	-	T	Gene: PLES_25012, tRNA: PLES_25012			LESL5	no	non-coding	na	PLES_25012	0	0	0
2690351	DIP	-	T	Gene: PLES_25012, tRNA: PLES_25012			LESL7	no	non-coding	na	PLES_25012	0	0	0
2690353	DIP	A	-	Gene: PLES_25012, tRNA: PLES_25012			LESB65	no	non-coding	na	PLES_25012	0	0	0
2690353	DIP	A	-	Gene: PLES_25012, tRNA: PLES_25012			LESL1	no	non-coding	na	PLES_25012	0	0	0
2690353	DIP	A	-	Gene: PLES_25012, tRNA: PLES_25012			LESL4	no	non-coding	na	PLES_25012	0	0	0
2690353	DIP	A	-	Gene: PLES_25012, tRNA: PLES_25012			LESL5	no	non-coding	na	PLES_25012	0	0	0
2690353	DIP	A	-	Gene: PLES_25012, tRNA: PLES_25012			LESL7	no	non-coding	na	PLES_25012	0	0	0
2690357	SNP	T	G	Gene: PLES_25012, tRNA: PLES_25012			LESB65	no	non-coding	na	PLES_25012	0	0	0
2690357	SNP	T	G	Gene: PLES_25012, tRNA: PLES_25012			LESL1	no	non-coding	na	PLES_25012	0	0	0
2690357	SNP	T	G	Gene: PLES_25012, tRNA: PLES_25012			LESL4	no	non-coding	na	PLES_25012	0	0	0
2690357	SNP	T	G	Gene: PLES_25012, tRNA: PLES_25012			LESL5	no	non-coding	na	PLES_25012	0	0	0
2690357	SNP	T	G	Gene: PLES_25012, tRNA: PLES_25012			LESL7	no	non-coding	na	PLES_25012	0	0	0
2690358	SNP	A	T	Gene: PLES_25012, tRNA: PLES_25012			LESB65	no	non-coding	na	PLES_25012	0	0	0
2690358	SNP	A	T	Gene: PLES_25012, tRNA: PLES_25012			LESL1	no	non-coding	na	PLES_25012	0	0	0
2690358	SNP	A	T	Gene: PLES_25012, tRNA: PLES_25012			LESL4	no	non-coding	na	PLES_25012	0	0	0
2690358	SNP	A	T	Gene: PLES_25012, tRNA: PLES_25012			LESL5	no	non-coding	na	PLES_25012	0	0	0
2690358	SNP	A	T	Gene: PLES_25012, tRNA: PLES_25012			LESL7	no	non-coding	na	PLES_25012	0	0	0
2690372	SNP	T	A	Gene: PLES_25012, tRNA: PLES_25012			LESB65	no	non-coding	na	PLES_25012	0	0	0
2690372	SNP	T	A	Gene: PLES_25012, tRNA: PLES_25012			LESL1	no	non-coding	na	PLES_25012	0	0	0
2690372	SNP	T	A	Gene: PLES_25012, tRNA: PLES_25012			LESL4	no	non-coding	na	PLES_25012	0	0	0
2690372	SNP	T	A	Gene: PLES_25012, tRNA: PLES_25012			LESL5	no	non-coding	na	PLES_25012	0	0	0
2690372	SNP	T	A	Gene: PLES_25012, tRNA: PLES_25012			LESL7	no	non-coding	na	PLES_25012	0	0	0
2690373	SNP	A	C	Gene: PLES_25012, tRNA: PLES_25012			LESB65	no	non-coding	na	PLES_25012	0	0	0
2690373	SNP	A	C	Gene: PLES_25012, tRNA: PLES_25012			LESL1	no	non-coding	na	PLES_25012	0	0	0
2690373	SNP	A	C	Gene: PLES_25012, tRNA: PLES_25012			LESL4	no	non-coding	na	PLES_25012	0	0	0
2690373	SNP	A	C	Gene: PLES_25012, tRNA: PLES_25012			LESL5	no	non-coding	na	PLES_25012	0	0	0
2690373	SNP	A	C	Gene: PLES_25012, tRNA: PLES_25012			LESL7	no	non-coding	na	PLES_25012	0	0	0
2690375	SNP	A	G	Gene: PLES_25012, tRNA: PLES_25012			LESB65	no	non-coding	na	PLES_25012	0	0	0
2690375	SNP	A	G	Gene: PLES_25012, tRNA: PLES_25012			LESL1	no	non-coding	na	PLES_25012	0	0	0
2690375	SNP	A	G	Gene: PLES_25012, tRNA: PLES_25012			LESL4	no	non-coding	na	PLES_25012	0	0	0
2690375	SNP	A	G	Gene: PLES_25012, tRNA: PLES_25012			LESL5	no	non-coding	na	PLES_25012	0	0	0
2690375	SNP	A	G	Gene: PLES_25012, tRNA: PLES_25012			LESL7	no	non-coding	na	PLES_25012	0	0	0
2690386	SNP	T	A				LESB65	no	non-coding	na	na	0	0	0
2690386	SNP	T	A				LESL4	no	non-coding	na	na	0	0	0
2690386	SNP	T	A				LESL5	no	non-coding	na	na	0	0	0
2690386	SNP	T	A				LESL7	no	non-coding	na	na	0	0	0
2690393	DIP	--	TA				LESB65	no	non-coding	na	na	0	0	0
2690393	DIP	--	TA				LESL1	no	non-coding	na	na	0	0	0
2690393	DIP	--	TA				LESL4	no	non-coding	na	na	0	0	0
2690393	DIP	--	TA				LESL5	no	non-coding	na	na	0	0	0
2690393	DIP	--	TA				LESL7	no	non-coding	na	na	0	0	0
2690395	DIP	-	G				LESB65	no	non-coding	na	na	0	0	0
2690395	DIP	-	G				LESL1	no	non-coding	na	na	0	0	0
2690395	DIP	-	G				LESL4	no	non-coding	na	na	0	0	0
2690395	DIP	-	G				LESL5	no	non-coding	na	na	0	0	0
2690395	DIP	-	G				LESL7	no	non-coding	na	na	0	0	0
2690405	DIP	-	C				LESB65	no	non-coding	na	na	0	0	0
2690405	DIP	-	C				LESL1	no	non-coding	na	na	0	0	0
2690405	DIP	-	C				LESL4	no	non-coding	na	na	0	0	0
2690405	DIP	-	C				LESL5	no	non-coding	na	na	0	0	0
2690405	DIP	-	C				LESL7	no	non-coding	na	na	0	0	0
2690409	DIP	C	-				LESB65	no	non-coding	na	na	0	0	0
2690409	DIP	C	-				LESL1	no	non-coding	na	na	0	0	0
2690409	DIP	C	-				LESL4	no	non-coding	na	na	0	0	0
2690409	DIP	C	-				LESL5	no	non-coding	na	na	0	0	0
2690409	DIP	C	-				LESL7	no	non-coding	na	na	0	0	0
2764863	SNP	C	A	Misc. feature: LESGI-2			LES431	yes	non-coding	na	na	0	0	0
2782557	SNP	C	T	Gene: pltN, CDS: pltN, Misc. feature: LESGI-2, Misc. feature: NodT family; Region:_outer_NodT; TIGR01845	pltN:c.1261C>T	p.Gln421*	LESL7	yes	coding	non-syn.	PLES_25931	Hypothetical, unclassified, unknown	0	0
2790439	SNP	C	G	Gene: PLES_26001, CDS: PLES_26001, Misc. feature: helix_turn_helix,_arabinose operon control protein; Region:_HTH_ARAC; smart00342, Misc. feature: Bacterial regulatory helix-turn-helix proteins, AraC family; Region:_HTH_AraC; pfam00165	PLES_26001:c.954G>C	p.Trp318Cys	LESL1	yes	coding	non-syn.	PLES_26001	Transcriptional regulators	0	0
2796220	SNP	G	C	Gene: pgsA, CDS: pgsA, Misc. feature: CDP-alcohol phosphatidyltransferase; Region: CDP-OH_P_transf; cl00453	pgsA:c.216G>C	p.Met72Ile	LESB65	yes	coding	non-syn.	PLES_26041	Fatty acid and phospholipid metabolism	0	0
2801043	SNP	A	G	Misc. feature: LESGI-3			LESL4	yes	non-coding	na	na	0	0	0
2815715	SNP	A	G	Misc. feature: LESGI-3			LESL1	no	non-coding	na	na	0	0	0
2815715	SNP	A	G	Misc. feature: LESGI-3			LESL5	no	non-coding	na	na	0	0	0
2816111	SNP	A	G	Gene: PLES_26211, CDS: PLES_26211, Misc. feature: LESGI-3, Misc. feature: Uncharacterised BCR,_COG1937; Region:_DUF156; cl00846	PLES_26211:c.243A>G		LES400	yes	coding	syn.	PLES_26211	Hypothetical, unclassified, unknown	0	0
2816827	SNP	T	C	Gene: PLES_26221, CDS: PLES_26221, Misc. feature: LESGI-3, Misc. feature: H+ Antiporter protein; Region:_2A0121; TIGR00900, Misc. feature: The Major Facilitator Superfamily (MFS) is a large and diverse group of secondary transporters that includes uniporters,_symporters,_and antiporters. MFS proteins facilitate the transport across cytoplasmic or internal membranes of a variety of...; Region:_MFS…	PLES_26221:c.692T>C	p.Met231Thr	LES400	yes	coding	non-syn.	PLES_26221	Transport of small molecules	0	0
2825165	SNP	G	A	Gene: PLES_26281, CDS: PLES_26281, Misc. feature: LESGI-3, Misc. feature: AcrB/AcrD/AcrF family; Region:_ACR_tran; pfam00873	PLES_26281:c.1030G>A	p.Val344Ile	LESL5	yes	coding	non-syn.	PLES_26281	Hypothetical, unclassified, unknown	0	0
2847566	SNP	C	T	Gene: PLES_26501, CDS: PLES_26501, Misc. feature: LESGI-3, Misc. feature: Protein of unknown function (DUF1525); Region: DUF1525; pfam07511	PLES_26501:c.57G>A		LESL4	yes	coding	syn.	PLES_26501	Hypothetical, unclassified, unknown	0	0
2863853	SNP	C	T	Gene: PLES_26661, CDS: PLES_26661, Misc. feature: LESGI-3, Misc. feature: ATPase involved in DNA repair [DNA replication, recombination,_and repair]; Region:_SbcC; COG0419, Misc. feature: P-loop containing Nucleoside Triphosphate Hydrolases; Region:_P-loop NTPase; cl09099	PLES_26661:c.1956C>T		LESL5	yes	coding	syn.	PLES_26661	Hypothetical, unclassified, unknown	0	0
2865250	SNP	G	T	Misc. feature: LESGI-3			LESL4	yes	non-coding	na	na	0	0	0
2893701	SNP	T	G	Gene: metR, CDS: metR, Misc. feature: LESGI-3	metR:c.387T>G	p.Asp129Glu	LESL4	yes	coding	non-syn.	PLES_14471	Transcriptional regulators	0	0
2918155	SNP	A	T				LESL5	yes	non-coding	na	na	0	0	0
2921081	SNP	C	T	Gene: PLES_27211, CDS: PLES_27211, Misc. feature: Signal transduction histidine kinase, nitrate/nitrite-specific [Signal transduction mechanisms]; Region:_NarQ; COG3850, Misc. feature: Methyl-accepting protein,_and Phosphatase (HAMP) domain. HAMP is a signaling domain which occurs in a wide variety of signaling proteins,_many of which are bacterial. The HAMP domain consists of two alpha helices c…	PLES_27211:c.666C>T		LES431	yes	coding	syn.	PLES_27211	Chemotaxis, Adaptation, Protection	0	0
2968012	SNP	C	T	Gene: PLES_27611, CDS: PLES_27611, Misc. feature: Sodium:alanine symporter family; Region: Na_Ala_symp; cl00548	PLES_27611:c.1143C>T		LES400	yes	coding	syn.	PLES_27611	Transport of small molecules, Membrane proteins	0	0
2980175	SNP	A	G	Gene: PLES_27681, CDS: PLES_27681, Misc. feature: multidrug efflux system subunit MdtC; Provisional; Region:_PRK10614	PLES_27681:c.2434A>G	p.Asn812Asp	LESL5	yes	coding	non-syn.	PLES_27681	Transport of small molecules, Membrane proteins	0	0
3010791	SNP	C	A	Gene: PLES_27951, CDS: PLES_27951, Misc. feature: Cyanate permease [Inorganic ion transport and metabolism]; Region:_CynX; COG2807, Misc. feature: The Major Facilitator Superfamily (MFS) is a large and diverse group of secondary transporters that includes uniporters,_symporters,_and antiporters. MFS proteins facilitate the transport across cytoplasmic or internal membranes of a variety of...; Reg…	PLES_27951:c.390G>T		LESL4	yes	coding	syn.	PLES_27951	Transport of small molecules, Membrane proteins	0	0
3013303	DIP	C	-				LES400	yes	non-coding	na	na	0	0	0
3017016	SNP	C	T	Gene: mexF			LESL1	no	non-coding	na	na	0	0	0
3017016	SNP	C	T	Gene: mexF			LESL5	no	non-coding	na	na	0	0	0
3017882	SNP	C	A	Gene: mexF			LESL4	yes	non-coding	na	na	0	0	0
3027829	SNP	C	T	Gene: PLES_28141, CDS: PLES_28141, Misc. feature: Cytochrome c; Region:_Cytochrom_C; cl11414	PLES_28141:c.645C>T		LESL1	yes	coding	syn.	PLES_28141	Energy metabolism	0	0
3029715	SNP	C	T	Gene: PLES_28161, CDS: PLES_28161	PLES_28161:c.508G>A	p.Gly170Ser	LES400	no	coding	non-syn.	PLES_28161	Two-component regulatory systems	0	0
3029715	SNP	C	T	Gene: PLES_28161, CDS: PLES_28161	PLES_28161:c.508G>A	p.Gly170Ser	LES431	no	coding	non-syn.	PLES_28161	Two-component regulatory systems	0	0
3029715	SNP	C	T	Gene: PLES_28161, CDS: PLES_28161	PLES_28161:c.508G>A	p.Gly170Ser	LESB65	no	coding	non-syn.	PLES_28161	Two-component regulatory systems	0	0
3034442	SNP	C	A				LESB65	yes	non-coding	na	na	0	0	0
3048282	SNP	A	G	Gene: PLES_28331, CDS: PLES_28331, Misc. feature: Surface antigen variable number repeat; Region: Surf_Ag_VNR; cl10520	PLES_28331:c.263A>G	p.Asp88Gly	LESL5	yes	coding	non-syn.	PLES_28331	Hypothetical, unclassified, unknown	0	0
3048319	SNP	G	A	Gene: PLES_28331, CDS: PLES_28331, Misc. feature: Surface antigen variable number repeat; Region: Surf_Ag_VNR; cl10520	PLES_28331:c.300G>A		LESL5	yes	coding	syn.	PLES_28331	Hypothetical, unclassified, unknown	0	0
3048406	SNP	T	C	Gene: PLES_28331, CDS: PLES_28331, Misc. feature: Surface antigen variable number repeat; Region: Surf_Ag_VNR; cl10520	PLES_28331:c.387T>C		LESL5	yes	coding	syn.	PLES_28331	Hypothetical, unclassified, unknown	0	0
3048652	SNP	A	G	Gene: PLES_28331, CDS: PLES_28331, Misc. feature: Surface antigen; Region:_Bac_surface_Ag; cl03097	PLES_28331:c.633A>G		LESL5	yes	coding	syn.	PLES_28331	Hypothetical, unclassified, unknown	0	0
3048751	SNP	T	C	Gene: PLES_28331, CDS: PLES_28331, Misc. feature: Surface antigen; Region:_Bac_surface_Ag; cl03097	PLES_28331:c.732T>C		LESL5	yes	coding	syn.	PLES_28331	Hypothetical, unclassified, unknown	0	0
3048861	SNP	C	G	Gene: PLES_28331, CDS: PLES_28331, Misc. feature: Surface antigen; Region:_Bac_surface_Ag; cl03097	PLES_28331:c.842C>G	p.Thr281Ser	LESL5	yes	coding	non-syn.	PLES_28331	Hypothetical, unclassified, unknown	0	0
3074555	SNP	C	T	Gene: PLES_28371, CDS: PLES_28371	PLES_28371:c.81G>A		LESL1	yes	coding	syn.	PLES_28371	Hypothetical, unclassified, unknown	0	0
3074586	SNP	A	C	Gene: PLES_28371, CDS: PLES_28371	PLES_28371:c.50T>G	p.Leu17Arg	LESL1	yes	coding	non-syn.	PLES_28371	Hypothetical, unclassified, unknown	0	0
3074587	SNP	G	A	Gene: PLES_28371, CDS: PLES_28371	PLES_28371:c.49C>T	p.Leu17Phe	LESL1	yes	coding	non-syn.	PLES_28371	Hypothetical, unclassified, unknown	0	0
3087228	SNP	G	T	Gene: gcvH2, CDS: gcvH2, Misc. feature: Glycine cleavage H-protein. Glycine cleavage H-proteins are part of the glycine cleavage system (GCS) found in bacteria,_archea and the mitochondria of eukaryotes. GCS is a multienzyme complex consisting of 4 different components (P-,_H-,_T- and L...; Region:_GCS_H; cd06848	gcvH2:c.123G>T	p.Leu41Phe	LESL7	yes	coding	non-syn.	PLES_28481	Amino acid biosynthesis and metabolism	0	0
3112000	SNP	G	C				LES400	yes	non-coding	na	na	0	0	0
3122723	SNP	C	G	Gene: pvdL, CDS: pvdL, Misc. feature: peptide synthase; Provisional; Region:_PRK12467, Misc. feature: Condensation domain; Region:_Condensation; cl09290	pvdL:c.9245C>G	p.Thr3082Ser	LESL5	yes	coding	non-syn.	PLES_28711	Adaptation, Protection	Iron uptake	Pyoverdine
3138246	SNP	T	C	Gene: PLES_28821, CDS: PLES_28821, Misc. feature: Glucose/sorbosone dehydrogenases [Carbohydrate transport and metabolism]; Region:_COG2133	PLES_28821:c.708T>C		LESB65	yes	coding	syn.	PLES_28821	Carbon compound catabolism	0	0
3138249	SNP	T	C	Gene: PLES_28821, CDS: PLES_28821, Misc. feature: Glucose/sorbosone dehydrogenases [Carbohydrate transport and metabolism]; Region:_COG2133	PLES_28821:c.711T>C		LESB65	yes	coding	syn.	PLES_28821	Carbon compound catabolism	0	0
3139093	SNP	G	A	Gene: pvdH, CDS: pvdH, Misc. feature: diaminobutyrate--2-oxoglutarate aminotransferase; Provisional; Region:_PRK06938	pvdH:c.57G>A		LESL1	yes	coding	syn.	PLES_28831	Adaptation, Protection	Iron uptake	Pyoverdine
3159177	SNP	C	T	Gene: pvdI, CDS: pvdI, Misc. feature: Non-ribosomal peptide synthetase modules and related proteins [Secondary metabolites biosynthesis, transport,_and catabolism]; Region:_EntF; COG1020	pvdI:c.10126C>T	p.Arg3376Cys	LESL5	yes	coding	non-syn.	PLES_28951	Hypothetical, unclassified, unknown	Iron uptake	Pyoverdine
3160889	SNP	T	C	Gene: pvdJ, CDS: pvdJ, Misc. feature: Condensation domain; Region:_Condensation; cl09290	pvdJ:c.794T>C	p.Val265Ala	LESB65	yes	coding	non-syn.	PLES_28961	Hypothetical, unclassified, unknown	Iron uptake	Pyoverdine
3176716	SNP	A	G				LESB65	yes	non-coding	na	na	0	0	0
3201324	SNP	A	G	Gene: PLES_29121, CDS: PLES_29121, Misc. feature: macrolide transporter ATP-binding /permease protein; Provisional; Region:_PRK10535, Misc. feature: This family is comprised of MJ0796 ATP-binding cassette,_macrolide-specific ABC-type efflux carrier (MacAB),_and proteins involved in cell division (FtsE), and release of liporoteins from the cytoplasmic membrane (LolCDE). They are clustered together…	PLES_29121:c.494T>C	p.Val165Ala	LES400	no	coding	non-syn.	PLES_29121	Transport of small molecules, Membrane proteins	0	0
3201324	SNP	A	G	Gene: PLES_29121, CDS: PLES_29121, Misc. feature: macrolide transporter ATP-binding /permease protein; Provisional; Region:_PRK10535, Misc. feature: This family is comprised of MJ0796 ATP-binding cassette,_macrolide-specific ABC-type efflux carrier (MacAB),_and proteins involved in cell division (FtsE), and release of liporoteins from the cytoplasmic membrane (LolCDE). They are clustered together…	PLES_29121:c.494T>C	p.Val165Ala	LES431	no	coding	non-syn.	PLES_29121	Transport of small molecules, Membrane proteins	0	0
3201324	SNP	A	G	Gene: PLES_29121, CDS: PLES_29121, Misc. feature: macrolide transporter ATP-binding /permease protein; Provisional; Region:_PRK10535, Misc. feature: This family is comprised of MJ0796 ATP-binding cassette,_macrolide-specific ABC-type efflux carrier (MacAB),_and proteins involved in cell division (FtsE), and release of liporoteins from the cytoplasmic membrane (LolCDE). They are clustered together…	PLES_29121:c.494T>C	p.Val165Ala	LESB65	no	coding	non-syn.	PLES_29121	Transport of small molecules, Membrane proteins	0	0
3201324	SNP	A	G	Gene: PLES_29121, CDS: PLES_29121, Misc. feature: macrolide transporter ATP-binding /permease protein; Provisional; Region:_PRK10535, Misc. feature: This family is comprised of MJ0796 ATP-binding cassette,_macrolide-specific ABC-type efflux carrier (MacAB),_and proteins involved in cell division (FtsE), and release of liporoteins from the cytoplasmic membrane (LolCDE). They are clustered together…	PLES_29121:c.494T>C	p.Val165Ala	LESL1	no	coding	non-syn.	PLES_29121	Transport of small molecules, Membrane proteins	0	0
3201324	SNP	A	G	Gene: PLES_29121, CDS: PLES_29121, Misc. feature: macrolide transporter ATP-binding /permease protein; Provisional; Region:_PRK10535, Misc. feature: This family is comprised of MJ0796 ATP-binding cassette,_macrolide-specific ABC-type efflux carrier (MacAB),_and proteins involved in cell division (FtsE), and release of liporoteins from the cytoplasmic membrane (LolCDE). They are clustered together…	PLES_29121:c.494T>C	p.Val165Ala	LESL4	no	coding	non-syn.	PLES_29121	Transport of small molecules, Membrane proteins	0	0
3201324	SNP	A	G	Gene: PLES_29121, CDS: PLES_29121, Misc. feature: macrolide transporter ATP-binding /permease protein; Provisional; Region:_PRK10535, Misc. feature: This family is comprised of MJ0796 ATP-binding cassette,_macrolide-specific ABC-type efflux carrier (MacAB),_and proteins involved in cell division (FtsE), and release of liporoteins from the cytoplasmic membrane (LolCDE). They are clustered together…	PLES_29121:c.494T>C	p.Val165Ala	LESL5	no	coding	non-syn.	PLES_29121	Transport of small molecules, Membrane proteins	0	0
3201324	SNP	A	G	Gene: PLES_29121, CDS: PLES_29121, Misc. feature: macrolide transporter ATP-binding /permease protein; Provisional; Region:_PRK10535, Misc. feature: This family is comprised of MJ0796 ATP-binding cassette,_macrolide-specific ABC-type efflux carrier (MacAB),_and proteins involved in cell division (FtsE), and release of liporoteins from the cytoplasmic membrane (LolCDE). They are clustered together…	PLES_29121:c.494T>C	p.Val165Ala	LESL7	no	coding	non-syn.	PLES_29121	Transport of small molecules, Membrane proteins	0	0
3204151	DIP	AGAATTAT	--------				LES400	yes	non-coding	na	na	0	0	0
3222598	SNP	T	G	Gene: PLES_29311, CDS: PLES_29311	PLES_29311:c.4A>C	p.Asn2His	LESL7	yes	coding	non-syn.	PLES_29311	Hypothetical, unclassified, unknown	0	0
3242399	SNP	A	G				LESL1	yes	non-coding	na	na	0	0	0
3242534	SNP	C	G	Gene: PLES_29481, CDS: PLES_29481, Misc. feature: Acyl-CoA dehydrogenases [Lipid metabolism]; Region: CaiA; COG1960, Misc. feature: Dibenzothiophene (DBT) desulfurization enzyme C (DszC). DszC is a flavin reductase dependent enzyme,_which catalyzes the first two steps of DBT desulfurization in mesophilic bacteria. DszC converts DBT to DBT-sulfoxide, which is then converted to DBT...; Region:_DszC…	PLES_29481:c.128C>G	p.Ala43Gly	LESL5	yes	coding	non-syn.	PLES_29481	Putative enzymes	0	0
3302084	SNP	G	A	Gene: PLES_29991, CDS: PLES_29991, Misc. feature: Condensation domain; Region:_Condensation; cl09290	PLES_29991:c.2743G>A	p.Gly915Ser	LESB65	yes	coding	non-syn.	PLES_29991	Putative enzymes, Secreted Factors (toxins, enzymes, alginate)	0	0
3339113	SNP	T	G	Gene: PLES_30291, CDS: PLES_30291, Misc. feature: Zn-dependent alcohol dehydrogenases [General function prediction only]; Region:_AdhP; COG1064, Misc. feature: Alcohol dehydrogenase GroES-like domain; Region: ADH_N; pfam08240	PLES_30291:c.259T>G	p.Cys87Gly	LES400	no	coding	non-syn.	PLES_30291	Putative enzymes	0	0
3339113	SNP	T	G	Gene: PLES_30291, CDS: PLES_30291, Misc. feature: Zn-dependent alcohol dehydrogenases [General function prediction only]; Region:_AdhP; COG1064, Misc. feature: Alcohol dehydrogenase GroES-like domain; Region: ADH_N; pfam08240	PLES_30291:c.259T>G	p.Cys87Gly	LES431	no	coding	non-syn.	PLES_30291	Putative enzymes	0	0
3339113	SNP	T	G	Gene: PLES_30291, CDS: PLES_30291, Misc. feature: Zn-dependent alcohol dehydrogenases [General function prediction only]; Region:_AdhP; COG1064, Misc. feature: Alcohol dehydrogenase GroES-like domain; Region: ADH_N; pfam08240	PLES_30291:c.259T>G	p.Cys87Gly	LESB65	no	coding	non-syn.	PLES_30291	Putative enzymes	0	0
3339113	SNP	T	G	Gene: PLES_30291, CDS: PLES_30291, Misc. feature: Zn-dependent alcohol dehydrogenases [General function prediction only]; Region:_AdhP; COG1064, Misc. feature: Alcohol dehydrogenase GroES-like domain; Region: ADH_N; pfam08240	PLES_30291:c.259T>G	p.Cys87Gly	LESL1	no	coding	non-syn.	PLES_30291	Putative enzymes	0	0
3339113	SNP	T	G	Gene: PLES_30291, CDS: PLES_30291, Misc. feature: Zn-dependent alcohol dehydrogenases [General function prediction only]; Region:_AdhP; COG1064, Misc. feature: Alcohol dehydrogenase GroES-like domain; Region: ADH_N; pfam08240	PLES_30291:c.259T>G	p.Cys87Gly	LESL4	no	coding	non-syn.	PLES_30291	Putative enzymes	0	0
3339113	SNP	T	G	Gene: PLES_30291, CDS: PLES_30291, Misc. feature: Zn-dependent alcohol dehydrogenases [General function prediction only]; Region:_AdhP; COG1064, Misc. feature: Alcohol dehydrogenase GroES-like domain; Region: ADH_N; pfam08240	PLES_30291:c.259T>G	p.Cys87Gly	LESL5	no	coding	non-syn.	PLES_30291	Putative enzymes	0	0
3339113	SNP	T	G	Gene: PLES_30291, CDS: PLES_30291, Misc. feature: Zn-dependent alcohol dehydrogenases [General function prediction only]; Region:_AdhP; COG1064, Misc. feature: Alcohol dehydrogenase GroES-like domain; Region: ADH_N; pfam08240	PLES_30291:c.259T>G	p.Cys87Gly	LESL7	no	coding	non-syn.	PLES_30291	Putative enzymes	0	0
3341672	SNP	C	T	Gene: pbpC, CDS: pbpC, Misc. feature: Cell division protein FtsI/penicillin-binding protein 2 [Cell envelope biogenesis,_outer membrane]; Region:_FtsI; COG0768, Misc. feature: Penicillin binding protein transpeptidase domain; Region:_Transpeptidase; cl01039	pbpC:c.900G>A		LESB65	yes	coding	syn.	PLES_30321	Cell wall / LPS / capsule	0	0
3350826	SNP	C	G	Gene: PLES_30401, CDS: PLES_30401	PLES_30401:c.248G>C	p.Gly83Ala	LESL1	no	coding	non-syn.	PLES_30401	Hypothetical, unclassified, unknown	0	0
3350826	SNP	C	G	Gene: PLES_30401, CDS: PLES_30401	PLES_30401:c.248G>C	p.Gly83Ala	LESL5	no	coding	non-syn.	PLES_30401	Hypothetical, unclassified, unknown	0	0
3376895	SNP	A	G	Gene: pslK, CDS: pslK, Misc. feature: Uncharacterized membrane protein,_putative virulence factor [General function prediction only]; Region:_MviN; COG0728	pslK:c.855T>C		LES400	no	coding	syn.	PLES_30631	Membrane proteins	0	0
3376895	SNP	A	G	Gene: pslK, CDS: pslK, Misc. feature: Uncharacterized membrane protein,_putative virulence factor [General function prediction only]; Region:_MviN; COG0728	pslK:c.855T>C		LES431	no	coding	syn.	PLES_30631	Membrane proteins	0	0
3376895	SNP	A	G	Gene: pslK, CDS: pslK, Misc. feature: Uncharacterized membrane protein,_putative virulence factor [General function prediction only]; Region:_MviN; COG0728	pslK:c.855T>C		LESB65	no	coding	syn.	PLES_30631	Membrane proteins	0	0
3376895	SNP	A	G	Gene: pslK, CDS: pslK, Misc. feature: Uncharacterized membrane protein,_putative virulence factor [General function prediction only]; Region:_MviN; COG0728	pslK:c.855T>C		LESL1	no	coding	syn.	PLES_30631	Membrane proteins	0	0
3376895	SNP	A	G	Gene: pslK, CDS: pslK, Misc. feature: Uncharacterized membrane protein,_putative virulence factor [General function prediction only]; Region:_MviN; COG0728	pslK:c.855T>C		LESL4	no	coding	syn.	PLES_30631	Membrane proteins	0	0
3376895	SNP	A	G	Gene: pslK, CDS: pslK, Misc. feature: Uncharacterized membrane protein,_putative virulence factor [General function prediction only]; Region:_MviN; COG0728	pslK:c.855T>C		LESL5	no	coding	syn.	PLES_30631	Membrane proteins	0	0
3376895	SNP	A	G	Gene: pslK, CDS: pslK, Misc. feature: Uncharacterized membrane protein,_putative virulence factor [General function prediction only]; Region:_MviN; COG0728	pslK:c.855T>C		LESL7	no	coding	syn.	PLES_30631	Membrane proteins	0	0
3377950	SNP	C	T	Gene: pslJ, CDS: pslJ	pslJ:c.1238G>A	p.Gly413Asp	LESL1	yes	coding	non-syn.	PLES_30641	Hypothetical, unclassified, unknown	0	0
3380217	DIP	T	-	Gene: pslI, CDS: pslI, Misc. feature: Glycosyltransferase [Cell envelope biogenesis, outer membrane]; Region:_RfaG; COG0438, Misc. feature: This family is most closely related to the GT1 family of glycosyltransferases. mtfB (mannosyltransferase B) in E. coli has been shown to direct the growth of the O9-specific polysaccharide chain. It transfers two mannoses into the position 3 of the...; Region…	pslI:c.77delA	p.Glu26fs	LESL1	yes	coding	non-syn.	PLES_30651	Putative enzymes	0	0
3385031	SNP	C	T	Gene: pslE, CDS: pslE, Misc. feature: Uncharacterized protein involved in exopolysaccharide biosynthesis [Cell envelope biogenesis, outer membrane]; Region:_GumC; COG3206	pslE:c.964G>A	p.Ala322Thr	LESL7	yes	coding	non-syn.	PLES_30691	Hypothetical, unclassified, unknown	0	0
3402404	DIP	ATATGACA	--------	Misc. feature: LESGI-4			LESL1	yes	non-coding	na	na	0	0	0
3405678	SNP	G	A	Misc. feature: LESGI-4			LESL7	yes	non-coding	na	na	0	0	0
3412200	SNP	G	A	Gene: PLES_30911, CDS: PLES_30911, Misc. feature: LESGI-4	PLES_30911:c.75G>A		LESL5	yes	coding	syn.	PLES_30911	Hypothetical, unclassified, unknown	0	0
3413037	SNP	C	T	Misc. feature: LESGI-4			LESL7	yes	non-coding	na	na	0	0	0
3473905	SNP	G	T	Gene: PLES_31481, CDS: PLES_31481, Misc. feature: Histidine Kinase A (dimerization/phosphoacceptor) domain; Histidine Kinase A dimers are formed through parallel association of 2 domains creating 4-helix bundles; usually these domains contain a conserved His residue and are activated via trans...; Region:_HisKA; cd00082, Misc. feature: dimer interface; other site	PLES_31481:c.1036C>A	p.Leu346Met	LESL4	yes	coding	non-syn.	PLES_31481	Two-component regulatory systems	0	0
3478510	SNP	C	G	Gene: PLES_31551, CDS: PLES_31551	PLES_31551:c.294G>C	p.Leu98Phe	LES400	no	coding	non-syn.	PLES_31551	Hypothetical, unclassified, unknown	0	0
3478510	SNP	C	G	Gene: PLES_31551, CDS: PLES_31551	PLES_31551:c.294G>C	p.Leu98Phe	LES431	no	coding	non-syn.	PLES_31551	Hypothetical, unclassified, unknown	0	0
3478510	SNP	C	G	Gene: PLES_31551, CDS: PLES_31551	PLES_31551:c.294G>C	p.Leu98Phe	LESB65	no	coding	non-syn.	PLES_31551	Hypothetical, unclassified, unknown	0	0
3478510	SNP	C	G	Gene: PLES_31551, CDS: PLES_31551	PLES_31551:c.294G>C	p.Leu98Phe	LESL1	no	coding	non-syn.	PLES_31551	Hypothetical, unclassified, unknown	0	0
3478510	SNP	C	G	Gene: PLES_31551, CDS: PLES_31551	PLES_31551:c.294G>C	p.Leu98Phe	LESL4	no	coding	non-syn.	PLES_31551	Hypothetical, unclassified, unknown	0	0
3478510	SNP	C	G	Gene: PLES_31551, CDS: PLES_31551	PLES_31551:c.294G>C	p.Leu98Phe	LESL5	no	coding	non-syn.	PLES_31551	Hypothetical, unclassified, unknown	0	0
3478510	SNP	C	G	Gene: PLES_31551, CDS: PLES_31551	PLES_31551:c.294G>C	p.Leu98Phe	LESL7	no	coding	non-syn.	PLES_31551	Hypothetical, unclassified, unknown	0	0
3502488	SNP	G	A	Gene: PLES_31741, CDS: PLES_31741, Misc. feature: Uncharacterized protein,_probably involved in trehalose biosynthesis [Carbohydrate transport and metabolism]; Region:_Ble; cl01286	PLES_31741:c.1913C>T	p.Ala638Val	LESL1	no	coding	non-syn.	PLES_31741	Putative enzymes	0	0
3502488	SNP	G	A	Gene: PLES_31741, CDS: PLES_31741, Misc. feature: Uncharacterized protein,_probably involved in trehalose biosynthesis [Carbohydrate transport and metabolism]; Region:_Ble; cl01286	PLES_31741:c.1913C>T	p.Ala638Val	LESL5	no	coding	non-syn.	PLES_31741	Putative enzymes	0	0
3524395	SNP	G	A	Gene: cupA5, CDS: cupA5, Misc. feature: P pilus assembly protein,_chaperone PapD [Cell motility and secretion / Intracellular trafficking and secretion]; Region:_FimC; COG3121, Misc. feature: Gram-negative pili assembly chaperone,_N-terminal domain; Region:_Pili_assembly_N; pfam00345	cupA5:c.289C>T	p.Gln97*	LESL1	yes	coding	non-syn.	PLES_31951	Chaperones & heat shock proteins, Motility & Attachment	0	0
3564793	SNP	G	A	Gene: PLES_32311, CDS: PLES_32311, Misc. feature: Alkanesulfonate monoxygenase is the monoxygenase of a two-component system that catalyzes the conversion of alkanesulfonates to the corresponding aldehyde and sulfite. Alkanesulfonate monoxygenase (SsuD) has an absolute requirement for reduced flavin...; Region: Alkanesulfonate_monoxygenase; cd01094, Misc. feature: probable F420-dependent oxidored…	PLES_32311:c.327C>T		LESL5	yes	coding	syn.	PLES_32311	Energy metabolism	0	0
3653180	SNP	A	G				LESL4	yes	non-coding	na	na	0	0	0
3654703	SNP	C	T	Gene: PLES_33051, CDS: PLES_33051, Misc. feature: multidrug efflux protein; Reviewed; Region: PRK09577	PLES_33051:c.188C>T	p.Ala63Val	LESL5	yes	coding	non-syn.	PLES_33051	Antibiotic resistance and susceptibility, Membrane proteins, Transport of small molecules	0	0
3654800	SNP	G	C	Gene: PLES_33051, CDS: PLES_33051, Misc. feature: multidrug efflux protein; Reviewed; Region: PRK09577	PLES_33051:c.285G>C	p.Gln95His	LESL7	yes	coding	non-syn.	PLES_33051	Antibiotic resistance and susceptibility, Membrane proteins, Transport of small molecules	0	0
3657567	SNP	T	A	Gene: PLES_33051, CDS: PLES_33051	PLES_33051:c.3052T>A	p.Phe1018Ile	LESL1	yes	coding	non-syn.	PLES_33051	Antibiotic resistance and susceptibility, Membrane proteins, Transport of small molecules	0	0
3657702	DIP	-	T				LESL1	no	non-coding	na	na	0	0	0
3657702	DIP	-	T				LESL5	no	non-coding	na	na	0	0	0
3673964	SNP	C	T	Gene: PLES_33191, CDS: PLES_33191, Misc. feature: Anion permease ArsB/NhaD. These permeases have been shown to translocate sodium,_arsenate,_antimonite, sulfate and organic anions across biological membranes in all three kingdoms of life. A typical anion permease contains 8-13 transmembrane helices...; Region: ArsB_NhaD_permease; cl09110	PLES_33191:c.424C>T	p.Pro142Ser	LESL5	yes	coding	non-syn.	PLES_33191	Transport of small molecules	0	0
3704318	SNP	G	A	Gene: PLES_33471, CDS: PLES_33471, Misc. feature: hypothetical protein; Provisional; Region: PRK13560, Misc. feature: aerobic respiration control sensor protein ArcB; Provisional; Region:_PRK11091	PLES_33471:c.1134C>T		LESL5	yes	coding	syn.	PLES_33471	Two-component regulatory systems	0	0
3733449	SNP	T	C	Gene: rbsA, CDS: rbsA, Misc. feature: ABC-type sugar transport system,_ATPase component [Carbohydrate transport and metabolism]; Region:_MglA; COG1129, Misc. feature: This family represents the domain I of the carbohydrate uptake proteins that transport only monosaccharides (Monos). The Carb_Monos family is involved in the uptake of monosaccharides,_such as pentoses (such as xylose,_arabinose,_an…	rbsA:c.514A>G	p.Thr172Ala	LESL7	yes	coding	non-syn.	PLES_33761	Transport of small molecules	0	0
3746402	SNP	G	A	Gene: PLES_33851, CDS: PLES_33851	PLES_33851:c.450C>T		LES431	yes	coding	syn.	PLES_33851	Hypothetical, unclassified, unknown	0	0
3758565	SNP	C	G				LESL5	yes	non-coding	na	na	0	0	0
3761887	SNP	A	G				LESL1	yes	non-coding	na	na	0	0	0
3762751	SNP	G	A	Gene: PLES_33971, CDS: PLES_33971, Misc. feature: YcaO-like family; Region:_YcaO; cl09146	PLES_33971:c.1086C>T		LESL1	no	coding	syn.	PLES_33971	Hypothetical, unclassified, unknown	0	0
3762751	SNP	G	A	Gene: PLES_33971, CDS: PLES_33971, Misc. feature: YcaO-like family; Region:_YcaO; cl09146	PLES_33971:c.1086C>T		LESL5	no	coding	syn.	PLES_33971	Hypothetical, unclassified, unknown	0	0
3770135	SNP	C	A	Gene: PLES_34011, CDS: PLES_34011, Misc. feature: Outer membrane receptor for ferrienterochelin and colicins [Inorganic ion transport and metabolism]; Region: FepA; COG4771, Misc. feature: TonB dependent/Ligand-Gated channels are created by a monomeric 22 strand (22,24) anti-parallel beta-barrel. Ligands apparently bind to the large extracellular loops. The N-terminal 150-200 residues form a plug…	PLES_34011:c.808G>T	p.Gly270*	LESL5	yes	coding	non-syn.	PLES_34011	Transport of small molecules	0	0
3782729	SNP	G	A	Gene: PLES_34121, CDS: PLES_34121, Misc. feature: RNA polymerase sigma factor; Provisional; Region: PRK12528, Misc. feature: Sigma-70 region 2; Region:_Sigma70_r2; pfam04542	PLES_34121:c.225G>A	p.Trp75*	LES400	yes	coding	non-syn.	PLES_34121	Transcriptional regulators	0	0
3797645	SNP	G	C	Gene: phzA2, CDS: phzA2, Misc. feature: Phenazine biosynthesis protein A/B; Region: PHZA_PHZB; pfam03284	phzA2:c.340C>G	p.Gln114Glu	LESL1	no	coding	non-syn.	PLES_34251	Secreted Factors (toxins, enzymes, alginate)	Antimicrobial activity	Phenazines biosynthesis
3797645	SNP	G	C	Gene: phzA2, CDS: phzA2, Misc. feature: Phenazine biosynthesis protein A/B; Region: PHZA_PHZB; pfam03284	phzA2:c.340C>G	p.Gln114Glu	LESL5	no	coding	non-syn.	PLES_34251	Secreted Factors (toxins, enzymes, alginate)	Antimicrobial activity	Phenazines biosynthesis
3812446	SNP	G	A	Gene: polB, CDS: polB, Misc. feature: DNA polymerase II; Reviewed; Region:_PRK05762	polB:c.59C>T	p.Thr20Met	LESL1	no	coding	non-syn.	PLES_34371	DNA replication, recombination, modification and repair	0	0
3812446	SNP	G	A	Gene: polB, CDS: polB, Misc. feature: DNA polymerase II; Reviewed; Region:_PRK05762	polB:c.59C>T	p.Thr20Met	LESL5	no	coding	non-syn.	PLES_34371	DNA replication, recombination, modification and repair	0	0
3818879	SNP	G	T				LESL7	yes	non-coding	na	na	0	0	0
3838278	SNP	G	A	Gene: xqhA, CDS: xqhA, Misc. feature: general secretion pathway protein D; Region: type_II_gspD; TIGR02517, Misc. feature: Bacterial type II/III secretion system short domain; Region:_Secretin_N; pfam03958	xqhA:c.837C>T		LESL1	yes	coding	syn.	PLES_34551	Protein secretion/export apparatus	0	0
3839496	SNP	C	A	Gene: xphA, CDS: xphA	xphA:c.133G>T	p.Ala45Ser	LESL7	yes	coding	non-syn.	PLES_34561	Protein secretion/export apparatus	0	0
3840188	SNP	G	A	Gene: PLES_34581, CDS: PLES_34581, Misc. feature: Rad3-related DNA helicases [Transcription / DNA replication,_recombination,_and repair]; Region:_DinG; COG1199, Misc. feature: helicase superfamily c-terminal domain; Region: HELICc2; cl09250	PLES_34581:c.2158C>T	p.Gln720*	LESL4	yes	coding	non-syn.	PLES_34581	DNA replication, recombination, modification and repair	0	0
3859996	SNP	G	A	Gene: PLES_34781, CDS: PLES_34781, Misc. feature: IscR-regulated protein YhgI; Region:_YhgI_GntY; TIGR03341, Misc. feature: NifU-like domain; Region:_NifU; cl00484	PLES_34781:c.423C>T		LESL4	yes	coding	syn.	PLES_34781	Hypothetical, unclassified, unknown	0	0
3884262	SNP	G	C	Gene: PLES_35031, CDS: PLES_35031, Misc. feature: Domain of unknown function DUF81; Region:_DUF81; cl00498	PLES_35031:c.469G>C	p.Gly157Arg	LESL7	yes	coding	non-syn.	PLES_35031	Membrane proteins	0	0
3886587	SNP	A	G	Gene: PLES_35051, CDS: PLES_35051	PLES_35051:c.479T>C	p.Leu160Pro	LESB65	yes	coding	non-syn.	PLES_35051	Motility & Attachment	0	0
3893075	SNP	G	T	Gene: PLES_35091, CDS: PLES_35091, Misc. feature: Signal receiver domain; originally thought to be unique to bacteria (CheY,_OmpR,_NtrC,_and PhoB),_now recently identified in eukaroytes ETR1 Arabidopsis thaliana; this domain receives the signal from the sensor partner in a two-component systems...; Region:_REC; cl09944	PLES_35091:c.187C>A	p.Leu63Met	LESL5	yes	coding	non-syn.	PLES_35091	Amino acid biosynthesis and metabolism	0	0
3898410	DIP	AGACCCTG	--------	Gene: mltD, CDS: mltD, Misc. feature: membrane-bound lytic murein transglycosylase D; Provisional; Region:_mltD; PRK10783, Misc. feature: Lysin domain,_found in a variety of enzymes involved in bacterial cell wall degradation. This domain may have a general peptidoglycan binding function; Region: LysM; cd00118	mltD:c.1568_1575delAGACCCTG	p.Gln523fs	LESB65	yes	coding	non-syn.	PLES_35151	Cell wall / LPS / capsule, Amino acid biosynthesis and metabolism	0	0
3898431	DIP	A	-	Gene: mltD, CDS: mltD	mltD:c.1589delA	p.Asp530fs	LES431	yes	coding	non-syn.	PLES_35151	Cell wall / LPS / capsule, Amino acid biosynthesis and metabolism	0	0
3898586	SNP	G	A				LESL7	yes	non-coding	na	na	0	0	0
3903508	SNP	T	G	Gene: PLES_35191, CDS: PLES_35191	PLES_35191:c.104T>G	p.Leu35Arg	LESL1	yes	coding	non-syn.	PLES_35191	Transport of small molecules	0	0
3903509	SNP	C	A	Gene: PLES_35191, CDS: PLES_35191	PLES_35191:c.105C>A		LESL1	yes	coding	syn.	PLES_35191	Transport of small molecules	0	0
3903510	SNP	G	C	Gene: PLES_35191, CDS: PLES_35191	PLES_35191:c.106G>C	p.Gly36Arg	LESL1	yes	coding	non-syn.	PLES_35191	Transport of small molecules	0	0
3941380	SNP	G	A	Gene: nirB, CDS: nirB, Misc. feature: NAD(P)H-nitrite reductase [Energy production and conversion]; Region:_NirB; COG1251	nirB:c.1925G>A	p.Cys642Tyr	LES431	yes	coding	non-syn.	PLES_35481	Central intermediary metabolism	0	0
3947503	SNP	G	A	Gene: sigX, CDS: sigX, Misc. feature: RNA polymerase sigma factor,_sigma-70 family; Region:_sigma70-ECF; TIGR02937	sigX:c.12C>T		LESB65	yes	coding	syn.	PLES_35531	Transcriptional regulators	0	0
3952752	SNP	A	C	Gene: ppsA, CDS: ppsA, Misc. feature: phosphoenolpyruvate synthase; Validated; Region: PRK06464, Misc. feature: PEP-utilising enzyme,_mobile domain; Region: PEP-utilizers; cl01586	ppsA:c.1294T>G	p.Phe432Val	LESL4	yes	coding	non-syn.	PLES_35591	Central intermediary metabolism, Carbon compound catabolism, Energy metabolism	0	0
3956815	DIP	------	GATCAT	Gene: PLES_35621, CDS: PLES_35621	PLES_35621:c.944_945insGATCAT	p.Gln315delinsGlnIleMet	LESL1	yes	coding	non-syn.	PLES_35621	Membrane proteins	0	0
3973329	SNP	A	G	Gene: cysB, CDS: cysB, Misc. feature: transcriptional regulator CysB; Reviewed; Region: cysB; PRK12681, Misc. feature: LysR substrate binding domain; Region: LysR_substrate; cl11398	cysB:c.505T>C	p.Cys169Arg	LESB65	yes	coding	non-syn.	PLES_35751	Transcriptional regulators, Amino acid biosynthesis and metabolism	0	0
3973330	SNP	G	C	Gene: cysB, CDS: cysB, Misc. feature: transcriptional regulator CysB; Reviewed; Region: cysB; PRK12681, Misc. feature: LysR substrate binding domain; Region: LysR_substrate; cl11398	cysB:c.504C>G		LESB65	yes	coding	syn.	PLES_35751	Transcriptional regulators, Amino acid biosynthesis and metabolism	0	0
3973880	SNP	G	A				LESL4	yes	non-coding	na	na	0	0	0
3973886	SNP	T	C				LESB65	yes	non-coding	na	na	0	0	0
3997423	SNP	G	C				LES400	no	non-coding	na	na	0	0	0
3997423	SNP	G	C				LES431	no	non-coding	na	na	0	0	0
3997423	SNP	G	C				LESB65	no	non-coding	na	na	0	0	0
3997423	SNP	G	C				LESL1	no	non-coding	na	na	0	0	0
3997423	SNP	G	C				LESL4	no	non-coding	na	na	0	0	0
3997423	SNP	G	C				LESL5	no	non-coding	na	na	0	0	0
3997423	SNP	G	C				LESL7	no	non-coding	na	na	0	0	0
4002001	SNP	T	A				LESL5	yes	non-coding	na	na	0	0	0
4010156	SNP	T	C	Gene: exsA, CDS: exsA, Misc. feature: AraC-type DNA-binding domain-containing proteins [Transcription]; Region:_AraC; COG2207, Misc. feature: Bacterial regulatory helix-turn-helix proteins, AraC family; Region:_HTH_AraC; pfam00165	exsA:c.784A>G	p.Thr262Ala	LESB65	yes	coding	non-syn.	PLES_36161	Transcriptional regulators, Protein secretion/export apparatus	Secretion system	P. aeruginosa TTSS
4010345	SNP	T	C	Gene: exsA, CDS: exsA, Misc. feature: AraC-type DNA-binding domain-containing proteins [Transcription]; Region:_AraC; COG2207, Misc. feature: Bacterial regulatory helix-turn-helix proteins, AraC family; Region:_HTH_AraC; pfam00165	exsA:c.595A>G	p.Thr199Ala	LESL1	yes	coding	non-syn.	PLES_36161	Transcriptional regulators, Protein secretion/export apparatus	Secretion system	P. aeruginosa TTSS
4010549	SNP	G	T	Gene: exsA, CDS: exsA	exsA:c.391C>A	p.His131Asn	LES431	yes	coding	non-syn.	PLES_36161	Transcriptional regulators, Protein secretion/export apparatus	Secretion system	P. aeruginosa TTSS
4010707	SNP	A	G	Gene: exsA, CDS: exsA	exsA:c.233T>C	p.Ile78Thr	LESL4	yes	coding	non-syn.	PLES_36161	Transcriptional regulators, Protein secretion/export apparatus	Secretion system	P. aeruginosa TTSS
4012136	DIP	-	G	Gene: exsC, CDS: exsC, Misc. feature: Tir chaperone protein (CesT); Region:_CesT; cl08444	exsC:c.216_217insC	p.Ala73fs	LES400	yes	coding	non-syn.	PLES_36181	Protein secretion/export apparatus, Translation, post-translational modification, degradation	Secretion system	P. aeruginosa TTSS
4012469	SNP	G	A				LESL5	yes	non-coding	na	na	0	0	0
4020819	SNP	G	A	Gene: popN, CDS: popN, Misc. feature: Hypersensitivity response secretion protein HrpJ; Region:_HrpJ; cl06298	popN:c.171C>T		LESB65	yes	coding	syn.	PLES_36291	Protein secretion/export apparatus, Membrane proteins	Secretion system	P. aeruginosa TTSS
4027083	SNP	G	C	Gene: pscU, CDS: pscU, Misc. feature: Type III secretory pathway,_component EscU [Intracellular trafficking and secretion]; Region:_EscU; COG4792	pscU:c.415G>C	p.Glu139Gln	LESL7	yes	coding	non-syn.	PLES_36361	Protein secretion/export apparatus	Secretion system	P. aeruginosa TTSS
4035095	SNP	A	G	Gene: PLES_36451, CDS: PLES_36451	PLES_36451:c.1079T>C	p.Phe360Ser	LESL1	yes	coding	non-syn.	PLES_36451	Transport of small molecules, Membrane proteins	0	0
4040124	SNP	G	C	Gene: PLES_36491, CDS: PLES_36491, Misc. feature: HemK family putative methylases; Region:_hemK_fam; TIGR00536	PLES_36491:c.72C>G		LESL1	no	coding	syn.	PLES_36491	Putative enzymes	0	0
4040124	SNP	G	C	Gene: PLES_36491, CDS: PLES_36491, Misc. feature: HemK family putative methylases; Region:_hemK_fam; TIGR00536	PLES_36491:c.72C>G		LESL5	no	coding	syn.	PLES_36491	Putative enzymes	0	0
4055206	SNP	T	C	Gene: PLES_36651, CDS: PLES_36651, Misc. feature: type VI secretion ATPase,_ClpV1 family; Region: VI_ClpV1; TIGR03345	PLES_36651:c.2231A>G	p.Gln744Arg	LESL1	no	coding	non-syn.	PLES_36651	Putative enzymes	0	0
4055206	SNP	T	C	Gene: PLES_36651, CDS: PLES_36651, Misc. feature: type VI secretion ATPase,_ClpV1 family; Region: VI_ClpV1; TIGR03345	PLES_36651:c.2231A>G	p.Gln744Arg	LESL5	no	coding	non-syn.	PLES_36651	Putative enzymes	0	0
4085987	SNP	G	C	Gene: kdpD, CDS: kdpD, Misc. feature: Osmosensitive K+ channel histidine kinase [Signal transduction mechanisms]; Region:_KdpD; COG2205	kdpD:c.1663C>G	p.Leu555Val	LESB65	yes	coding	non-syn.	PLES_36911	Two-component regulatory systems	0	0
4092689	SNP	G	A	Gene: PLES_36951, CDS: PLES_36951, Misc. feature: Acyl-CoA dehydrogenases [Lipid metabolism]; Region: CaiA; COG1960, Misc. feature: Acyl-CoA dehydrogenase (ACAD). Both mitochondrial acyl-CoA dehydrogenases (ACAD) and peroxisomal acyl-CoA oxidases (AXO) catalyze the alpha,beta dehydrogenation of the corresponding trans-enoyl-CoA by FAD,_which becomes reduced. The reduced form of...; Region:_ACAD; …	PLES_36951:c.894C>T		LES400	no	coding	syn.	PLES_36951	Putative enzymes	0	0
4092689	SNP	G	A	Gene: PLES_36951, CDS: PLES_36951, Misc. feature: Acyl-CoA dehydrogenases [Lipid metabolism]; Region: CaiA; COG1960, Misc. feature: Acyl-CoA dehydrogenase (ACAD). Both mitochondrial acyl-CoA dehydrogenases (ACAD) and peroxisomal acyl-CoA oxidases (AXO) catalyze the alpha,beta dehydrogenation of the corresponding trans-enoyl-CoA by FAD,_which becomes reduced. The reduced form of...; Region:_ACAD; …	PLES_36951:c.894C>T		LES431	no	coding	syn.	PLES_36951	Putative enzymes	0	0
4095795	SNP	A	G	Gene: PLES_36981			LESL1	no	non-coding	na	PLES_36981	na	0	0
4095795	SNP	A	G	Gene: PLES_36981			LESL4	no	non-coding	na	PLES_36981	na	0	0
4095795	SNP	A	G	Gene: PLES_36981			LESL5	no	non-coding	na	PLES_36981	na	0	0
4095795	SNP	A	G	Gene: PLES_36981			LESL7	no	non-coding	na	PLES_36981	na	0	0
4112173	SNP	G	A	Gene: PLES_37151, CDS: PLES_37151, Misc. feature: Type 1 periplasmic binding fold superfamily. This model and hierarchy represent the ligand binding domains of the LacI family of transcriptional regulators, periplasmic binding proteins of the ABC-type transport systems,_the family C G-protein couples...; Region: Periplasmic_Binding_Protein_Type_1; cl10011	PLES_37151:c.310G>A	p.Glu104Lys	LESL4	yes	coding	non-syn.	PLES_37151	Transport of small molecules	0	0
4113867	SNP	C	G	Gene: PLES_37161, CDS: PLES_37161, Misc. feature: Histidine kinase-like ATPases; This family includes several ATP-binding proteins for example:_histidine kinase,_DNA gyrase B,_topoisomerases,_heat shock protein HSP90,_phytochrome-like ATPases and DNA mismatch repair proteins; Region:_HATPase_c; cd00075, Misc. feature: ATP binding site; other site	PLES_37161:c.1249C>G	p.Leu417Val	LESL4	yes	coding	non-syn.	PLES_37161	Two-component regulatory systems, Transcriptional regulators	0	0
4159173	SNP	C	G	Gene: PLES_37611, CDS: PLES_37611, Misc. feature: Rossmann-fold NAD(P)(+)-binding proteins; Region: NADB_Rossmann; cl09931, Misc. feature: FAD dependent oxidoreductase; Region:_DAO; pfam01266	PLES_37611:c.399C>G	p.Asn133Lys	LESL5	yes	coding	non-syn.	PLES_37611	Amino acid biosynthesis and metabolism	0	0
4180116	SNP	C	A	Gene: PLES_37771, CDS: PLES_37771, Misc. feature: cytochrome c oxidase accessory protein FixG; Region:_ccoG_rdxA_fixG; TIGR02745	PLES_37771:c.1279C>A	p.Leu427Met	LESL4	yes	coding	non-syn.	PLES_37771	Energy metabolism	0	0
4214301	SNP	G	A	Gene: PLES_38071, CDS: PLES_38071, Misc. feature: guanine deaminase; Region:_gua_deam; TIGR03179, Misc. feature: Guanine deaminase (GDEase). Guanine deaminase is an aminohydrolase responsible for the conversion of guanine to xanthine and ammonia,_the first step to utilize guanine as a nitrogen source. This reaction also removes the guanine base from the pool and...; Region:_GDEase; cd01303, Misc.…	PLES_38071:c.481G>A	p.Gly161Ser	LESL1	yes	coding	non-syn.	PLES_38071	Nucleotide biosynthesis and metabolism	0	0
4242446	SNP	G	T	Gene: PLES_38351, CDS: PLES_38351, Misc. feature: Arginine/lysine/ornithine decarboxylases [Amino acid transport and metabolism]; Region:_LdcC; COG1982	PLES_38351:c.603G>T	p.Lys201Asn	LESL5	yes	coding	non-syn.	PLES_38351	Amino acid biosynthesis and metabolism	0	0
4249594	SNP	A	G	Gene: PLES_38421, CDS: PLES_38421, Misc. feature: ABC-type polar amino acid transport system,_ATPase component [Amino acid transport and metabolism]; Region: GlnQ; COG1126, Misc. feature: HisP and GlnQ are the ATP-binding components of the bacterial periplasmic histidine and glutamine permeases, repectively. Histidine permease is a multisubunit complex containing the HisQ and HisM integral membra…	PLES_38421:c.101A>G	p.Glu34Gly	LESB65	yes	coding	non-syn.	PLES_38421	Transport of small molecules	0	0
4254951	SNP	C	A	Gene: PLES_38451, CDS: PLES_38451, Misc. feature: Signal transduction histidine kinase regulating C4-dicarboxylate transport system [Signal transduction mechanisms]; Region:_COG4191, Misc. feature: Histidine kinase-like ATPases; This family includes several ATP-binding proteins for example:_histidine kinase,_DNA gyrase B,_topoisomerases,_heat shock protein HSP90,_phytochrome-like ATPases and DNA …	PLES_38451:c.1703C>A	p.Ala568Glu	LESL7	yes	coding	non-syn.	PLES_38451	Two-component regulatory systems	0	0
4265338	SNP	C	G	Gene: ilvA2, CDS: ilvA2, Misc. feature: threonine dehydratase; Reviewed; Region:_PRK09224	ilvA2:c.1270G>C	p.Val424Leu	LES431	yes	coding	non-syn.	PLES_38551	Amino acid biosynthesis and metabolism	0	0
4284216	SNP	G	C	Gene: PLES_38731, CDS: PLES_38731, Misc. feature: aminoethylphosphonate catabolism associated LysR family transcriptional regulator; Region:_phn_lysR; TIGR03339, Misc. feature: LysR substrate binding domain; Region: LysR_substrate; cl11398	PLES_38731:c.701G>C	p.Gly234Ala	LESL5	yes	coding	non-syn.	PLES_38731	Transcriptional regulators	0	0
4313757	SNP	C	T	Gene: PLES_39011, CDS: PLES_39011	PLES_39011:c.699C>T		LESL5	yes	coding	syn.	PLES_39011	Hypothetical, unclassified, unknown	0	0
4332694	SNP	G	T	Gene: PLES_39201, CDS: PLES_39201, Misc. feature: Domain of unknown function (DUF1937); Region: DUF1937; pfam09152	PLES_39201:c.253C>A	p.Pro85Thr	LESB65	yes	coding	non-syn.	PLES_39201	Hypothetical, unclassified, unknown	0	0
4335158	SNP	G	T	Gene: PLES_39221, CDS: PLES_39221, Misc. feature: Transcriptional regulators of sugar metabolism [Transcription / Carbohydrate transport and metabolism]; Region:_GlpR; COG1349, Misc. feature: SugarP_isomerase:_Sugar Phosphate Isomerase family; includes type A ribose 5-phosphate isomerase (RPI_A), glucosamine-6-phosphate (GlcN6P) deaminase,_and 6-phosphogluconolactonase (6PGL). RPI catalyzes the r…	PLES_39221:c.571G>T	p.Ala191Ser	LESL1	yes	coding	non-syn.	PLES_39221	Transcriptional regulators	0	0
4350463	SNP	C	T	Gene: ccmA, CDS: ccmA, Misc. feature: cytochrome c biogenesis protein CcmA; Provisional; Region:_PRK13538, Misc. feature: CcmA,_the ATP-binding component of the bacterial CcmAB transporter. The CCM family is involved in bacterial cytochrome c biogenesis. Cytochrome c maturation in E. coli requires the ccm operon,_which encodes eight membrane proteins (CcmABCDEFGH)...; Region: ABC_CcmA_heme_export…	ccmA:c.212G>A	p.Arg71His	LESL4	yes	coding	non-syn.	PLES_39381	Transport of small molecules	0	0
4356058	SNP	C	T				LESL5	yes	non-coding	na	na	0	0	0
4361540	SNP	C	T	Gene: motD, CDS: motD, Misc. feature: flagellar motor protein MotD; Reviewed; Region: PRK09038	motD:c.84G>A		LESL5	yes	coding	syn.	PLES_39521	Motility & Attachment	Adherence	Flagella
4394159	SNP	T	C	Gene: lasR, CDS: lasR, Misc. feature: LuxR family transcriptional regulatory,_chaperone HchA-associated; Region:_reg_near_HchA; TIGR03541, Misc. feature: C-terminal DNA-binding domain of LuxR-like proteins. This domain contains a helix-turn-helix motif and binds DNA. Proteins belonging to this group are response regulators; some act as transcriptional activators,_others as transcriptional repress…	lasR:c.574A>G	p.Lys192Glu	LESL4	yes	coding	non-syn.	PLES_39841	Transcriptional regulators, Adaptation, Protection	Quorum sensing systems	N-(3-oxo-dodecanoyl)-L-homoserine lactone QS system
4394172	SNP	C	T	Gene: lasR, CDS: lasR, Misc. feature: LuxR family transcriptional regulatory,_chaperone HchA-associated; Region:_reg_near_HchA; TIGR03541, Misc. feature: C-terminal DNA-binding domain of LuxR-like proteins. This domain contains a helix-turn-helix motif and binds DNA. Proteins belonging to this group are response regulators; some act as transcriptional activators,_others as transcriptional repress…	lasR:c.561G>A	p.Trp187*	LESL5	yes	coding	non-syn.	PLES_39841	Transcriptional regulators, Adaptation, Protection	Quorum sensing systems	N-(3-oxo-dodecanoyl)-L-homoserine lactone QS system
4394368	DIP	-------	CGAGCAC	Gene: lasR, CDS: lasR, Misc. feature: LuxR family transcriptional regulatory,_chaperone HchA-associated; Region:_reg_near_HchA; TIGR03541, Misc. feature: Autoinducer binding domain; Region:_Autoind_bind; pfam03472	lasR:c.365_366insGTGCTCG	p.Arg122fs	LES400	yes	coding	non-syn.	PLES_39841	Transcriptional regulators, Adaptation, Protection	Quorum sensing systems	N-(3-oxo-dodecanoyl)-L-homoserine lactone QS system
4399839	SNP	G	A				LESB65	yes	non-coding	na	na	0	0	0
4414201	SNP	C	T	Gene: PLES_39991, CDS: PLES_39991	PLES_39991:c.19G>A	p.Gly7Arg	LES400	yes	coding	non-syn.	PLES_39991	Hypothetical, unclassified, unknown	0	0
4422611	SNP	C	T	Gene: PLES_40061, CDS: PLES_40061, Misc. feature: Predicted SAM-dependent methyltransferases [General function prediction only]; Region:_COG1092	PLES_40061:c.253C>T	p.Arg85Trp	LES431	yes	coding	non-syn.	PLES_40061	Putative enzymes	0	0
4471021	SNP	G	T	Gene: PLES_40511, CDS: PLES_40511, Misc. feature: PAS fold; Region:_PAS_4; pfam08448, Misc. feature: PAS domain; PAS motifs appear in archaea, eubacteria and eukarya. Probably the most surprising identification of a PAS domain was that in EAG-like K+-channels. PAS domains have been found to bind ligands, and to act as sensors for light and oxygen in...; Region: PAS; cd00130, Misc. feature: putati…	PLES_40511:c.102G>T		LESL7	yes	coding	syn.	PLES_40511	Transcriptional regulators	0	0
4486428	SNP	G	C	Gene: aprF, CDS: aprF, Misc. feature: type I secretion outer membrane protein,_TolC family; Region:_type_I_sec_TolC; TIGR01844	aprF:c.747C>G	p.Asp249Glu	LESL4	yes	coding	non-syn.	PLES_40641	Protein secretion/export apparatus, Secreted Factors (toxins, enzymes, alginate)	0	0
4521827	SNP	G	A	Gene: PLES_40941, CDS: PLES_40941, Misc. feature: AMP-binding enzyme; Region:_AMP-binding; pfam00501, Misc. feature: Acyl-protein synthetase,_LuxE; Region:_LuxE; cl10450	PLES_40941:c.621G>A		LESL7	yes	coding	syn.	PLES_40941	Putative enzymes	0	0
4561688	SNP	C	G	Gene: PLES_41361, CDS: PLES_41361, Misc. feature: glutathione S-transferase; Provisional; Region: PRK13972, Misc. feature: GST_C family,_Ure2p-like subfamily; composed of the Saccharomyces cerevisiae Ure2p and related GSTs. Ure2p is a regulator for nitrogen catabolism in yeast. It represses the expression of several gene products involved in the use of poor nitrogen...; Region:_GST_C_Ure2p_like; …	PLES_41361:c.294G>C		LESL4	yes	coding	syn.	PLES_41361	Putative enzymes	0	0
4594245	DIP	A	-				LES431	yes	non-coding	na	na	0	0	0
4594246	SNP	T	G				LES431	yes	non-coding	na	na	0	0	0
4602667	SNP	C	A	Gene: pys2, CDS: pys2	pys2:c.1086G>T		LESL5	yes	coding	syn.	PLES_41691	Secreted Factors (toxins, enzymes, alginate), Adaptation, Protection	0	0
4610025	SNP	G	A	Gene: PLES_41741, CDS: PLES_41741, Misc. feature: Transcriptional regulator [Transcription]; Region: LysR; COG0583, Misc. feature: LysR substrate binding domain; Region: LysR_substrate; cl11398	PLES_41741:c.678C>T		LESL7	yes	coding	syn.	PLES_41741	Transcriptional regulators	0	0
4612651	SNP	G	T	Gene: PLES_41761, CDS: PLES_41761, Misc. feature: Haloacid dehalogenase-like hydrolases. The haloacid dehalogenase-like (HAD) superfamily includes L-2-haloacid dehalogenase,_epoxide hydrolase,_phosphoserine phosphatase,_phosphomannomutase,_phosphoglycolate phosphatase,_P-type ATPase,_and many others...; Region: HAD_like; cl11391, Misc. feature: haloacid dehalogenase-like hydrolase; Region: Hydrol…	PLES_41761:c.54G>T		LESL7	yes	coding	syn.	PLES_41761	Putative enzymes	0	0
4633589	SNP	G	T	Gene: PLES_41991, CDS: PLES_41991, Misc. feature: hypothetical protein; Provisional; Region: PRK09966	PLES_41991:c.745G>T	p.Ala249Ser	LESL4	yes	coding	non-syn.	PLES_41991	Nucleotide biosynthesis and metabolism, Motility & Attachment, Membrane proteins	0	0
4656647	SNP	C	A	Gene: fleR, CDS: fleR, Misc. feature: Response regulator containing CheY-like receiver, AAA-type ATPase,_and DNA-binding domains [Signal transduction mechanisms]; Region:_AtoC; COG2204, Misc. feature: Signal receiver domain; originally thought to be unique to bacteria (CheY,_OmpR,_NtrC,_and PhoB),_now recently identified in eukaroytes ETR1 Arabidopsis thaliana; this domain receives the signal fro…	fleR:c.316G>T	p.Glu106*	LES400	no	coding	non-syn.	PLES_42221	Two-component regulatory systems, Transcriptional regulators, Motility & Attachment	Adherence	Flagella
4656647	SNP	C	A	Gene: fleR, CDS: fleR, Misc. feature: Response regulator containing CheY-like receiver, AAA-type ATPase,_and DNA-binding domains [Signal transduction mechanisms]; Region:_AtoC; COG2204, Misc. feature: Signal receiver domain; originally thought to be unique to bacteria (CheY,_OmpR,_NtrC,_and PhoB),_now recently identified in eukaroytes ETR1 Arabidopsis thaliana; this domain receives the signal fro…	fleR:c.316G>T	p.Glu106*	LES431	no	coding	non-syn.	PLES_42221	Two-component regulatory systems, Transcriptional regulators, Motility & Attachment	Adherence	Flagella
4656647	SNP	C	A	Gene: fleR, CDS: fleR, Misc. feature: Response regulator containing CheY-like receiver, AAA-type ATPase,_and DNA-binding domains [Signal transduction mechanisms]; Region:_AtoC; COG2204, Misc. feature: Signal receiver domain; originally thought to be unique to bacteria (CheY,_OmpR,_NtrC,_and PhoB),_now recently identified in eukaroytes ETR1 Arabidopsis thaliana; this domain receives the signal fro…	fleR:c.316G>T	p.Glu106*	LESB65	no	coding	non-syn.	PLES_42221	Two-component regulatory systems, Transcriptional regulators, Motility & Attachment	Adherence	Flagella
4685023	SNP	A	G	Gene: braC, CDS: braC, Misc. feature: ABC-type branched-chain amino acid transport systems,_periplasmic component [Amino acid transport and metabolism]; Region:_LivK; COG0683, Misc. feature: This subgroup includes the type I periplasmic ligand-binding domain of ABC (Atpase Binding Cassette)-type active transport systems that are involved in the transport of all three branched chain aliphatic amin…	braC:c.654A>G		LES400	yes	coding	syn.	PLES_42481	Transport of small molecules	0	0
4689433	DIP	C	-				LESL5	yes	non-coding	na	na	0	0	0
4725129	SNP	C	A				LESL1	no	non-coding	na	na	0	0	0
4725129	SNP	C	A				LESL5	no	non-coding	na	na	0	0	0
4770467	SNP	C	T	Gene: cupC3, CDS: cupC3, Misc. feature: P pilus assembly protein,_porin PapC [Cell motility and secretion / Intracellular trafficking and secretion]; Region:_FimD; COG3188, Misc. feature: Fimbrial Usher protein; Region:_Usher; pfam00577	cupC3:c.2110G>A	p.Ala704Thr	LESL5	yes	coding	non-syn.	PLES_43311	Motility & Attachment	0	0
4771469	DIP	-	C	Gene: cupC3, CDS: cupC3, Misc. feature: P pilus assembly protein,_porin PapC [Cell motility and secretion / Intracellular trafficking and secretion]; Region:_FimD; COG3188, Misc. feature: Fimbrial Usher protein; Region:_Usher; pfam00577	cupC3:c.1108_1109insG	p.Glu370fs	LESL7	yes	coding	non-syn.	PLES_43311	Motility & Attachment	0	0
4784995	SNP	C	T				LESL5	yes	non-coding	na	na	0	0	0
4807048	SNP	G	A				LES400	no	non-coding	na	na	0	0	0
4807048	SNP	G	A				LES431	no	non-coding	na	na	0	0	0
4807048	SNP	G	A				LESB65	no	non-coding	na	na	0	0	0
4829201	SNP	C	G	Gene: PLES_43921, CDS: PLES_43921, Misc. feature: Predicted hydrolase of alkaline phosphatase superfamily [General function prediction only]; Region: COG3083	PLES_43921:c.1746C>G	p.Asp582Glu	LESB65	yes	coding	non-syn.	PLES_43921	Membrane proteins	0	0
4847229	SNP	G	T	Gene: rsmA, CDS: rsmA, Misc. feature: Global regulator protein family; Region:_CsrA; cl00670	rsmA:c.148C>A	p.Arg50Ser	LESB65	yes	coding	non-syn.	PLES_44111	Translation, post-translational modification, degradation	0	0
4873800	SNP	C	A	Gene: PLES_44341, CDS: PLES_44341, Misc. feature: CoA-transferase family III; Region:_CoA_transf_3; cl00778	PLES_44341:c.218G>T	p.Ser73Ile	LESL1	no	coding	non-syn.	PLES_44341	Putative enzymes	0	0
4873800	SNP	C	A	Gene: PLES_44341, CDS: PLES_44341, Misc. feature: CoA-transferase family III; Region:_CoA_transf_3; cl00778	PLES_44341:c.218G>T	p.Ser73Ile	LESL5	no	coding	non-syn.	PLES_44341	Putative enzymes	0	0
4875534	SNP	C	G	Gene: PLES_44361, CDS: PLES_44361, Misc. feature: Glyoxalase/Bleomycin resistance protein/Dioxygenase superfamily; Region:_Glyoxalase; cl00411	PLES_44361:c.311G>C	p.Gly104Ala	LES400	no	coding	non-syn.	PLES_44361	Putative enzymes	0	0
4875534	SNP	C	G	Gene: PLES_44361, CDS: PLES_44361, Misc. feature: Glyoxalase/Bleomycin resistance protein/Dioxygenase superfamily; Region:_Glyoxalase; cl00411	PLES_44361:c.311G>C	p.Gly104Ala	LES431	no	coding	non-syn.	PLES_44361	Putative enzymes	0	0
4875534	SNP	C	G	Gene: PLES_44361, CDS: PLES_44361, Misc. feature: Glyoxalase/Bleomycin resistance protein/Dioxygenase superfamily; Region:_Glyoxalase; cl00411	PLES_44361:c.311G>C	p.Gly104Ala	LESB65	no	coding	non-syn.	PLES_44361	Putative enzymes	0	0
4892395	SNP	C	T	Gene: hpd, CDS: hpd, Misc. feature: 4-hydroxyphenylpyruvate dioxygenase and related hemolysins [Amino acid transport and metabolism / General function prediction only]; Region:_COG3185	hpd:c.160G>A	p.Val54Ile	LES400	yes	coding	non-syn.	PLES_44511	Amino acid biosynthesis and metabolism	0	0
4898788	SNP	G	A	Gene: PLES_44581, CDS: PLES_44581, Misc. feature: P-loop containing Nucleoside Triphosphate Hydrolases; Region:_P-loop NTPase; cl09099, Misc. feature: ABC transporter; Region:_ABC_tran; pfam00005, Misc. feature: ATP binding site; other site, Misc. feature: D-loop; other site	PLES_44581:c.1568C>T	p.Ser523Leu	LESL5	yes	coding	non-syn.	PLES_44581	Transport of small molecules, Membrane proteins	0	0
4899936	SNP	G	T	Gene: PLES_44581, CDS: PLES_44581, Misc. feature: ABC transporter transmembrane region; Region: ABC_membrane; cl00549	PLES_44581:c.420C>A	p.Ser140Arg	LES400	no	coding	non-syn.	PLES_44581	Transport of small molecules, Membrane proteins	0	0
4899936	SNP	G	T	Gene: PLES_44581, CDS: PLES_44581, Misc. feature: ABC transporter transmembrane region; Region: ABC_membrane; cl00549	PLES_44581:c.420C>A	p.Ser140Arg	LES431	no	coding	non-syn.	PLES_44581	Transport of small molecules, Membrane proteins	0	0
4899936	SNP	G	T	Gene: PLES_44581, CDS: PLES_44581, Misc. feature: ABC transporter transmembrane region; Region: ABC_membrane; cl00549	PLES_44581:c.420C>A	p.Ser140Arg	LESB65	no	coding	non-syn.	PLES_44581	Transport of small molecules, Membrane proteins	0	0
4907929	SNP	C	G	Gene: PLES_44671, CDS: PLES_44671, Misc. feature: Threonine dehydratase:_The first step in amino acid degradation is the removal of nitrogen. Although the nitrogen atoms of most amino acids are transferred to alpha-ketoglutarate before removal,_the alpha-amino group of threonine can be directly...; Region:_Thr-dehyd; cd01562, Misc. feature: tetramer interface; other site	PLES_44671:c.18C>G		LESL4	yes	coding	syn.	PLES_44671	Hypothetical, unclassified, unknown	0	0
4925578	DIP	GAA	---	Gene: PLES_44812, Misc. RNA: PLES_44812			LESB65	yes	non-coding	na	PLES_44812	0	0	0
4925978	SNP	G	A	Gene: ackA, CDS: ackA, Misc. feature: acetate kinase; Reviewed; Region:_PRK12440, Misc. feature: Acetokinase family; Region:_Acetate_kinase; cl01029	ackA:c.372G>A		LESL5	yes	coding	syn.	PLES_44821	Putative enzymes	0	0
4925979	SNP	C	A	Gene: ackA, CDS: ackA, Misc. feature: acetate kinase; Reviewed; Region:_PRK12440, Misc. feature: Acetokinase family; Region:_Acetate_kinase; cl01029	ackA:c.373C>A	p.Gln125Lys	LESL5	yes	coding	non-syn.	PLES_44821	Putative enzymes	0	0
4931492	SNP	A	G	Gene: PLES_44861, CDS: PLES_44861, Misc. feature: Metallo-beta-lactamase superfamily; Region: Lactamase_B; cl00446	PLES_44861:c.51T>C		LESL7	yes	coding	syn.	PLES_44861	Hypothetical, unclassified, unknown	0	0
4931495	SNP	C	G	Gene: PLES_44861, CDS: PLES_44861, Misc. feature: Metallo-beta-lactamase superfamily; Region: Lactamase_B; cl00446	PLES_44861:c.48G>C		LESL7	yes	coding	syn.	PLES_44861	Hypothetical, unclassified, unknown	0	0
4931516	SNP	A	G	Gene: PLES_44861, CDS: PLES_44861	PLES_44861:c.27T>C		LESL7	yes	coding	syn.	PLES_44861	Hypothetical, unclassified, unknown	0	0
4931519	SNP	T	C	Gene: PLES_44861, CDS: PLES_44861	PLES_44861:c.24A>G		LESL7	yes	coding	syn.	PLES_44861	Hypothetical, unclassified, unknown	0	0
4931521	SNP	A	G	Gene: PLES_44861, CDS: PLES_44861	PLES_44861:c.22T>C		LESL7	yes	coding	syn.	PLES_44861	Hypothetical, unclassified, unknown	0	0
4971697	SNP	G	T				LESL5	yes	non-coding	na	na	0	0	0
4993560	SNP	A	G	Gene: prpB, CDS: prpB, Misc. feature: PEP phosphonomutase and related enzymes [Carbohydrate transport and metabolism]; Region:_PrpB; COG2513, Misc. feature: Members of the ICL/PEPM enzyme family catalyze either P-C or C-C bond formation/cleavage. Known members are phosphoenolpyruvate mutase (PEPM),_phosphonopyruvate hydrolase (PPH),_carboxyPEP mutase (CPEP mutase), oxaloacetate hydrolase (OAH),_i…	prpB:c.702A>G		LESL1	no	coding	syn.	PLES_45461	Carbon compound catabolism, Central intermediary metabolism, Fatty acid and phospholipid metabolism	0	0
4993560	SNP	A	G	Gene: prpB, CDS: prpB, Misc. feature: PEP phosphonomutase and related enzymes [Carbohydrate transport and metabolism]; Region:_PrpB; COG2513, Misc. feature: Members of the ICL/PEPM enzyme family catalyze either P-C or C-C bond formation/cleavage. Known members are phosphoenolpyruvate mutase (PEPM),_phosphonopyruvate hydrolase (PPH),_carboxyPEP mutase (CPEP mutase), oxaloacetate hydrolase (OAH),_i…	prpB:c.702A>G		LESL4	no	coding	syn.	PLES_45461	Carbon compound catabolism, Central intermediary metabolism, Fatty acid and phospholipid metabolism	0	0
4993560	SNP	A	G	Gene: prpB, CDS: prpB, Misc. feature: PEP phosphonomutase and related enzymes [Carbohydrate transport and metabolism]; Region:_PrpB; COG2513, Misc. feature: Members of the ICL/PEPM enzyme family catalyze either P-C or C-C bond formation/cleavage. Known members are phosphoenolpyruvate mutase (PEPM),_phosphonopyruvate hydrolase (PPH),_carboxyPEP mutase (CPEP mutase), oxaloacetate hydrolase (OAH),_i…	prpB:c.702A>G		LESL5	no	coding	syn.	PLES_45461	Carbon compound catabolism, Central intermediary metabolism, Fatty acid and phospholipid metabolism	0	0
4993560	SNP	A	G	Gene: prpB, CDS: prpB, Misc. feature: PEP phosphonomutase and related enzymes [Carbohydrate transport and metabolism]; Region:_PrpB; COG2513, Misc. feature: Members of the ICL/PEPM enzyme family catalyze either P-C or C-C bond formation/cleavage. Known members are phosphoenolpyruvate mutase (PEPM),_phosphonopyruvate hydrolase (PPH),_carboxyPEP mutase (CPEP mutase), oxaloacetate hydrolase (OAH),_i…	prpB:c.702A>G		LESL7	no	coding	syn.	PLES_45461	Carbon compound catabolism, Central intermediary metabolism, Fatty acid and phospholipid metabolism	0	0
4998320	SNP	C	T	Gene: PLES_45491, CDS: PLES_45491, Misc. feature: probable AcnD-accessory protein PrpF; Region:_prpF; TIGR02334	PLES_45491:c.490C>T		LESL5	yes	coding	syn.	PLES_45491	Hypothetical, unclassified, unknown	0	0
5001530	SNP	T	A	Gene: PLES_45521, CDS: PLES_45521	PLES_45521:c.21T>A	p.Phe7Leu	LES400	yes	coding	non-syn.	PLES_45521	Hypothetical, unclassified, unknown, Membrane proteins	0	0
5011082	SNP	A	C				LESL1	yes	non-coding	na	na	0	0	0
5019644	SNP	G	A				LES400	no	non-coding	na	na	0	0	0
5019644	SNP	G	A				LES431	no	non-coding	na	na	0	0	0
5019644	SNP	G	A				LESB65	no	non-coding	na	na	0	0	0
5033138	SNP	G	A	Gene: mucD, CDS: mucD, Misc. feature: periplasmic serine protease,_Do/DeqQ family; Region:_degP_htrA_DO; TIGR02037, Misc. feature: PDZ domain of tryspin-like serine proteases,_such as DegP/HtrA,_which are oligomeric proteins involved in heat-shock response,_chaperone function,_and apoptosis. May be responsible for substrate recognition and/or binding,_as most PDZ domains bind C...; Region: PDZ_se…	mucD:c.878C>T	p.Ser293Phe	LESL5	yes	coding	non-syn.	PLES_45771	Secreted Factors (toxins, enzymes, alginate), Cell wall / LPS / capsule, Putative enzymes	Antiphagocytosis	Alginate regulation
5035713	DIP	--	GG	Gene: mucA, CDS: mucA, Misc. feature: Negative regulator of sigma E activity [Signal transduction mechanisms]; Region:_RseA; COG3073, Misc. feature: Anti sigma-E protein RseA,_C-terminal domain; Region:_RseA_C; pfam03873	mucA:c.338_339insCC	p.Pro113fs	LESL7	yes	coding	non-syn.	PLES_45801	Secreted Factors (toxins, enzymes, alginate), Cell wall / LPS / capsule, Transcriptional regulators	Antiphagocytosis	Alginate regulation
5036511	SNP	C	G	Gene: algU, CDS: algU, Misc. feature: RNA polymerase sigma factor AlgU; Provisional; Region:_algU; PRK11923, Misc. feature: Sigma-70 region 2; Region:_Sigma70_r2; pfam04542	algU:c.153G>C		LESL7	yes	coding	syn.	PLES_45811	Transcriptional regulators	Antiphagocytosis	Alginate regulation
5038095	SNP	C	A	Gene: nadB, CDS: nadB, Misc. feature: L-aspartate oxidase; Provisional; Region:_PRK09077, Misc. feature: Rossmann-fold NAD(P)(+)-binding proteins; Region: NADB_Rossmann; cl09931	nadB:c.1024C>A	p.Gln342Lys	LESL7	yes	coding	non-syn.	na	0	0	0
5039965	SNP	A	G	Gene: PLES_45841, CDS: PLES_45841, Misc. feature: Predicted aminomethyltransferase related to GcvT [General function prediction only]; Region:_COG0354, Misc. feature: Aminomethyltransferase folate-binding domain; Region:_GCV_T; cl01893	PLES_45841:c.346A>G	p.Thr116Ala	LES400	no	coding	non-syn.	PLES_45841	Hypothetical, unclassified, unknown	0	0
5039965	SNP	A	G	Gene: PLES_45841, CDS: PLES_45841, Misc. feature: Predicted aminomethyltransferase related to GcvT [General function prediction only]; Region:_COG0354, Misc. feature: Aminomethyltransferase folate-binding domain; Region:_GCV_T; cl01893	PLES_45841:c.346A>G	p.Thr116Ala	LES431	no	coding	non-syn.	PLES_45841	Hypothetical, unclassified, unknown	0	0
5039965	SNP	A	G	Gene: PLES_45841, CDS: PLES_45841, Misc. feature: Predicted aminomethyltransferase related to GcvT [General function prediction only]; Region:_COG0354, Misc. feature: Aminomethyltransferase folate-binding domain; Region:_GCV_T; cl01893	PLES_45841:c.346A>G	p.Thr116Ala	LESB65	no	coding	non-syn.	PLES_45841	Hypothetical, unclassified, unknown	0	0
5039965	SNP	A	G	Gene: PLES_45841, CDS: PLES_45841, Misc. feature: Predicted aminomethyltransferase related to GcvT [General function prediction only]; Region:_COG0354, Misc. feature: Aminomethyltransferase folate-binding domain; Region:_GCV_T; cl01893	PLES_45841:c.346A>G	p.Thr116Ala	LESL1	no	coding	non-syn.	PLES_45841	Hypothetical, unclassified, unknown	0	0
5039965	SNP	A	G	Gene: PLES_45841, CDS: PLES_45841, Misc. feature: Predicted aminomethyltransferase related to GcvT [General function prediction only]; Region:_COG0354, Misc. feature: Aminomethyltransferase folate-binding domain; Region:_GCV_T; cl01893	PLES_45841:c.346A>G	p.Thr116Ala	LESL4	no	coding	non-syn.	PLES_45841	Hypothetical, unclassified, unknown	0	0
5039965	SNP	A	G	Gene: PLES_45841, CDS: PLES_45841, Misc. feature: Predicted aminomethyltransferase related to GcvT [General function prediction only]; Region:_COG0354, Misc. feature: Aminomethyltransferase folate-binding domain; Region:_GCV_T; cl01893	PLES_45841:c.346A>G	p.Thr116Ala	LESL5	no	coding	non-syn.	PLES_45841	Hypothetical, unclassified, unknown	0	0
5039965	SNP	A	G	Gene: PLES_45841, CDS: PLES_45841, Misc. feature: Predicted aminomethyltransferase related to GcvT [General function prediction only]; Region:_COG0354, Misc. feature: Aminomethyltransferase folate-binding domain; Region:_GCV_T; cl01893	PLES_45841:c.346A>G	p.Thr116Ala	LESL7	no	coding	non-syn.	PLES_45841	Hypothetical, unclassified, unknown	0	0
5056100	SNP	G	A	Gene: PLES_45991, CDS: PLES_45991, Misc. feature: enoyl-CoA hydratase; Provisional; Region:_PRK05617	PLES_45991:c.522G>A		LESL7	yes	coding	syn.	PLES_45991	Putative enzymes	0	0
5056101	SNP	C	A	Gene: PLES_45991, CDS: PLES_45991, Misc. feature: enoyl-CoA hydratase; Provisional; Region:_PRK05617	PLES_45991:c.523C>A	p.Gln175Lys	LESL7	yes	coding	non-syn.	PLES_45991	Putative enzymes	0	0
5056171	SNP	C	G	Gene: PLES_45991, CDS: PLES_45991, Misc. feature: enoyl-CoA hydratase; Provisional; Region:_PRK05617	PLES_45991:c.593C>G	p.Ala198Gly	LES400	yes	coding	non-syn.	PLES_45991	Putative enzymes	0	0
5056967	SNP	C	A	Gene: PLES_46001, CDS: PLES_46001, Misc. feature: Rossmann-fold NAD(P)(+)-binding proteins; Region: NADB_Rossmann; cl09931, Misc. feature: 3-hydroxyisobutyrate dehydrogenase; Region:_HIBADH; TIGR01692	PLES_46001:c.174C>A		LESB65	yes	coding	syn.	PLES_46001	Carbon compound catabolism	0	0
5081705	SNP	C	T				LESL1	yes	non-coding	na	na	0	0	0
5095967	DIP	G	-	Gene: PLES_46401, CDS: PLES_46401	PLES_46401:c.9621delC	p.Pro3207fs	LES400	no	coding	non-syn.	PLES_46401	Hypothetical, unclassified, unknown	0	0
5095967	DIP	G	-	Gene: PLES_46401, CDS: PLES_46401	PLES_46401:c.9621delC	p.Pro3207fs	LES431	no	coding	non-syn.	PLES_46401	Hypothetical, unclassified, unknown	0	0
5095967	DIP	G	-	Gene: PLES_46401, CDS: PLES_46401	PLES_46401:c.9621delC	p.Pro3207fs	LESB65	no	coding	non-syn.	PLES_46401	Hypothetical, unclassified, unknown	0	0
5110078	DIP	-	C	Gene: PLES_46441, CDS: PLES_46441, Misc. feature: general secretory pathway protein E; Region: type_II_gspE; TIGR02533, Misc. feature: PulE/GspE The type II secretory pathway is the main terminal branch of the general secretory pathway (GSP). It is responsible for the export the majority of Gram-negative bacterial exoenzymes and toxins. PulE is a cytoplasmic protein of the GSP,_which...; Region: …	PLES_46441:c.1134_1135insG	p.Cys379fs	LESL7	yes	coding	non-syn.	PLES_46441	Protein secretion/export apparatus	0	0
5128530	SNP	G	A				LESL4	yes	non-coding	na	na	0	0	0
5133635	SNP	C	T				LESL4	yes	non-coding	na	na	0	0	0
5133641	SNP	T	C				LESL4	yes	non-coding	na	na	0	0	0
5133819	SNP	G	A				LESL4	yes	non-coding	na	na	0	0	0
5133831	SNP	G	A				LESL4	yes	non-coding	na	na	0	0	0
5133833	SNP	T	C				LESL4	yes	non-coding	na	na	0	0	0
5133860	SNP	G	A				LESL4	yes	non-coding	na	na	0	0	0
5135701	SNP	G	A	Gene: PLES_46621, CDS: PLES_46621, Misc. feature: exonuclease subunit SbcC; Provisional; Region: PRK10246, Misc. feature: P-loop containing Nucleoside Triphosphate Hydrolases; Region:_P-loop NTPase; cl09099, Misc. feature: ATP binding site; other site	PLES_46621:c.344G>A	p.Arg115His	LESL5	yes	coding	non-syn.	PLES_46621	DNA replication, recombination, modification and repair	0	0
5139840	SNP	G	A	Gene: recD, CDS: recD, Misc. feature: P-loop containing Nucleoside Triphosphate Hydrolases; Region:_P-loop NTPase; cl09099, Misc. feature: exodeoxyribonuclease V,_alpha subunit; Region: recD; TIGR01447	recD:c.1341C>T		LESL4	yes	coding	syn.	PLES_46631	DNA replication, recombination, modification and repair	0	0
5151447	SNP	G	T	Gene: PLES_46691, CDS: PLES_46691, Misc. feature: Chromate transporter; Region:_Chromate_transp; cl00902, Misc. feature: chromate transporter,_chromate ion transporter (CHR) family; Region:_2A51; TIGR00937	PLES_46691:c.336G>T		LESL7	yes	coding	syn.	PLES_46691	Transport of small molecules, Membrane proteins	0	0
5166277	SNP	G	A	Gene: tadA, CDS: tadA, Misc. feature: Flp pilus assembly protein,_ATPase CpaF [Intracellular trafficking and secretion]; Region:_CpaF; COG4962, Misc. feature: Type IV secretory pathway component VirB11,_and related ATPases. The homohexamer,_VirB11 is one of eleven Vir proteins,_which are required for T-pilus biogenesis and virulence in the transfer of T-DNA from the Ti (tumor-inducing) plasmid of…	tadA:c.635C>T	p.Ala212Val	LESB65	yes	coding	non-syn.	PLES_46821	Motility & Attachment, Protein secretion/export apparatus	0	0
5178333	SNP	C	T	Gene: sbcB, CDS: sbcB, Misc. feature: exonuclease I; Provisional; Region:_sbcB; PRK11779, Misc. feature: Exonuclease C-terminal; Region:_Exonuc_X-T_C; pfam08411	sbcB:c.1087G>A	p.Asp363Asn	LESL7	yes	coding	non-syn.	PLES_46941	DNA replication, recombination, modification and repair	0	0
5222650	SNP	G	A	Gene: PLES_47391, CDS: PLES_47391	PLES_47391:c.95G>A	p.Gly32Asp	LESL1	no	coding	non-syn.	PLES_47391	Hypothetical, unclassified, unknown	0	0
5222650	SNP	G	A	Gene: PLES_47391, CDS: PLES_47391	PLES_47391:c.95G>A	p.Gly32Asp	LESL4	no	coding	non-syn.	PLES_47391	Hypothetical, unclassified, unknown	0	0
5222650	SNP	G	A	Gene: PLES_47391, CDS: PLES_47391	PLES_47391:c.95G>A	p.Gly32Asp	LESL5	no	coding	non-syn.	PLES_47391	Hypothetical, unclassified, unknown	0	0
5222650	SNP	G	A	Gene: PLES_47391, CDS: PLES_47391	PLES_47391:c.95G>A	p.Gly32Asp	LESL7	no	coding	non-syn.	PLES_47391	Hypothetical, unclassified, unknown	0	0
5246871	SNP	G	C	Gene: PLES_47611, CDS: PLES_47611, Misc. feature: PAP2_like_6 proteins. PAP2 is a super-family of phosphatases and haloperoxidases. This subgroup,_which mainly contains bacterial proteins,_lacks functional characterization and may act as a membrane-associated lipid phosphatase; Region:_PAP2_like_6; cd03396	PLES_47611:c.123G>C		LESL5	yes	coding	syn.	PLES_47611	Hypothetical, unclassified, unknown	0	0
5287147	SNP	G	C	Gene: ftsI, CDS: ftsI, Misc. feature: Cell division protein FtsI/penicillin-binding protein 2 [Cell envelope biogenesis,_outer membrane]; Region:_FtsI; COG0768, Misc. feature: Penicillin binding protein transpeptidase domain; Region:_Transpeptidase; cl01039	ftsI:c.908C>G	p.Ala303Gly	LES400	yes	coding	non-syn.	PLES_47971	Cell wall / LPS / capsule, Cell division	0	0
5287598	SNP	G	T	Gene: ftsI, CDS: ftsI, Misc. feature: Cell division protein FtsI/penicillin-binding protein 2 [Cell envelope biogenesis,_outer membrane]; Region:_FtsI; COG0768, Misc. feature: Penicillin-binding Protein dimerisation domain; Region:_PBP_dimer; pfam03717	ftsI:c.457C>A	p.Arg153Ser	LESB65	yes	coding	non-syn.	PLES_47971	Cell wall / LPS / capsule, Cell division	0	0
5294098	DIP	GCT	---	Gene: PLES_48041, CDS: PLES_48041, Misc. feature: Phosphoheptose isomerase [Carbohydrate transport and metabolism]; Region:_GmhA; COG0279, Misc. feature: Phosphoheptose isomerase is a member of the SIS (Sugar ISomerase) superfamily. Phosphoheptose isomerase catalyzes the isomerization of sedoheptulose 7-phosphate into D-glycero-D-mannoheptose 7-phosphate. This is the first step of the biosynthesi…	PLES_48041:c.462_464delGCT	p.Ser154_Leu155delinsSer	LESL1	yes	coding	non-syn.	PLES_48041	Putative enzymes	0	0
5295440	SNP	G	A	Gene: sspA, CDS: sspA, Misc. feature: stringent starvation protein A; Provisional; Region:_sspA; PRK09481, Misc. feature: GST_N family,_Stringent starvation protein A (SspA) subfamily; SspA is a RNA polymerase (RNAP)-associated protein required for the lytic development of phage P1 and for stationary phase-induced acid tolerance of E. coli. It is implicated in survival...; Region:_GST_C_SspA; cd0…	sspA:c.459C>T		LESB65	yes	coding	syn.	PLES_48071	Adaptation, Protection	0	0
5326806	DIP	C	-	Gene: rpoN, CDS: rpoN, Misc. feature: RNA polymerase factor sigma-54; Reviewed; Region: PRK05932	rpoN:c.228delC	p.Ser76fs	LESL4	yes	coding	non-syn.	PLES_48411	Transcriptional regulators	0	0
5327528	SNP	T	C	Gene: rpoN, CDS: rpoN, Misc. feature: RNA polymerase factor sigma-54; Reviewed; Region: PRK05932, Misc. feature: Sigma-54 factor,_core binding domain; Region: Sigma54_CBD; pfam04963	rpoN:c.950T>C	p.Leu317Pro	LESL5	yes	coding	non-syn.	PLES_48411	Transcriptional regulators	0	0
5343490	SNP	A	G	Gene: cafA, CDS: cafA, Misc. feature: ribonuclease G; Provisional; Region:_PRK11712, Misc. feature: S1_RNase_E:_RNase E and RNase G,_S1-like RNA-binding domain. RNase E is an essential endoribonuclease in the processing and degradation of RNA. In addition to its role in mRNA degradation,_RNase E has also been implicated in the processing of rRNA,_and...; Region:_S1_RNase_E; cd04453, Misc. feature…	cafA:c.308T>C	p.Ile103Thr	LESB65	yes	coding	non-syn.	PLES_48561	Cell division	0	0
5343491	SNP	T	C	Gene: cafA, CDS: cafA, Misc. feature: ribonuclease G; Provisional; Region:_PRK11712, Misc. feature: S1_RNase_E:_RNase E and RNase G,_S1-like RNA-binding domain. RNase E is an essential endoribonuclease in the processing and degradation of RNA. In addition to its role in mRNA degradation,_RNase E has also been implicated in the processing of rRNA,_and...; Region:_S1_RNase_E; cd04453, Misc. feature…	cafA:c.307A>G	p.Ile103Val	LESB65	yes	coding	non-syn.	PLES_48561	Cell division	0	0
5367909	SNP	C	T	Gene: PLES_48771, CDS: PLES_48771, Misc. feature: ABC-type dipeptide transport system,_periplasmic component [Amino acid transport and metabolism]; Region: DdpA; COG0747, Misc. feature: Bacterial extracellular solute-binding proteins, family 5 Middle; Region:_SBP_bac_5; cl01709	PLES_48771:c.1018C>T		LESL4	yes	coding	syn.	PLES_48771	Transport of small molecules	0	0
5369024	SNP	T	A	Gene: PLES_48781, CDS: PLES_48781, Misc. feature: Xaa-Pro aminopeptidase [Amino acid transport and metabolism]; Region:_PepP; COG0006, Misc. feature: A family including aminopeptidase P,_aminopeptidase M,_and prolidase. Also known as metallopeptidase family M24. This family of enzymes is able to cleave amido-, imido- and amidino-containing bonds. Members exibit relatively narrow substrate...; Reg…	PLES_48781:c.752A>T	p.Glu251Val	LES400	no	coding	non-syn.	PLES_48781	Translation, post-translational modification, degradation	0	0
5369024	SNP	T	A	Gene: PLES_48781, CDS: PLES_48781, Misc. feature: Xaa-Pro aminopeptidase [Amino acid transport and metabolism]; Region:_PepP; COG0006, Misc. feature: A family including aminopeptidase P,_aminopeptidase M,_and prolidase. Also known as metallopeptidase family M24. This family of enzymes is able to cleave amido-, imido- and amidino-containing bonds. Members exibit relatively narrow substrate...; Reg…	PLES_48781:c.752A>T	p.Glu251Val	LES431	no	coding	non-syn.	PLES_48781	Translation, post-translational modification, degradation	0	0
5369024	SNP	T	A	Gene: PLES_48781, CDS: PLES_48781, Misc. feature: Xaa-Pro aminopeptidase [Amino acid transport and metabolism]; Region:_PepP; COG0006, Misc. feature: A family including aminopeptidase P,_aminopeptidase M,_and prolidase. Also known as metallopeptidase family M24. This family of enzymes is able to cleave amido-, imido- and amidino-containing bonds. Members exibit relatively narrow substrate...; Reg…	PLES_48781:c.752A>T	p.Glu251Val	LESB65	no	coding	non-syn.	PLES_48781	Translation, post-translational modification, degradation	0	0
5369024	SNP	T	A	Gene: PLES_48781, CDS: PLES_48781, Misc. feature: Xaa-Pro aminopeptidase [Amino acid transport and metabolism]; Region:_PepP; COG0006, Misc. feature: A family including aminopeptidase P,_aminopeptidase M,_and prolidase. Also known as metallopeptidase family M24. This family of enzymes is able to cleave amido-, imido- and amidino-containing bonds. Members exibit relatively narrow substrate...; Reg…	PLES_48781:c.752A>T	p.Glu251Val	LESL1	no	coding	non-syn.	PLES_48781	Translation, post-translational modification, degradation	0	0
5369024	SNP	T	A	Gene: PLES_48781, CDS: PLES_48781, Misc. feature: Xaa-Pro aminopeptidase [Amino acid transport and metabolism]; Region:_PepP; COG0006, Misc. feature: A family including aminopeptidase P,_aminopeptidase M,_and prolidase. Also known as metallopeptidase family M24. This family of enzymes is able to cleave amido-, imido- and amidino-containing bonds. Members exibit relatively narrow substrate...; Reg…	PLES_48781:c.752A>T	p.Glu251Val	LESL4	no	coding	non-syn.	PLES_48781	Translation, post-translational modification, degradation	0	0
5369024	SNP	T	A	Gene: PLES_48781, CDS: PLES_48781, Misc. feature: Xaa-Pro aminopeptidase [Amino acid transport and metabolism]; Region:_PepP; COG0006, Misc. feature: A family including aminopeptidase P,_aminopeptidase M,_and prolidase. Also known as metallopeptidase family M24. This family of enzymes is able to cleave amido-, imido- and amidino-containing bonds. Members exibit relatively narrow substrate...; Reg…	PLES_48781:c.752A>T	p.Glu251Val	LESL5	no	coding	non-syn.	PLES_48781	Translation, post-translational modification, degradation	0	0
5369024	SNP	T	A	Gene: PLES_48781, CDS: PLES_48781, Misc. feature: Xaa-Pro aminopeptidase [Amino acid transport and metabolism]; Region:_PepP; COG0006, Misc. feature: A family including aminopeptidase P,_aminopeptidase M,_and prolidase. Also known as metallopeptidase family M24. This family of enzymes is able to cleave amido-, imido- and amidino-containing bonds. Members exibit relatively narrow substrate...; Reg…	PLES_48781:c.752A>T	p.Glu251Val	LESL7	no	coding	non-syn.	PLES_48781	Translation, post-translational modification, degradation	0	0
5369230	DIP	G	-	Gene: PLES_48781, CDS: PLES_48781, Misc. feature: Xaa-Pro aminopeptidase [Amino acid transport and metabolism]; Region:_PepP; COG0006, Misc. feature: A family including aminopeptidase P,_aminopeptidase M,_and prolidase. Also known as metallopeptidase family M24. This family of enzymes is able to cleave amido-, imido- and amidino-containing bonds. Members exibit relatively narrow substrate...; Reg…	PLES_48781:c.546delC	p.Ala182fs	LES431	yes	coding	non-syn.	PLES_48781	Translation, post-translational modification, degradation	0	0
5370379	SNP	A	C	Gene: PLES_48791, CDS: PLES_48791, Misc. feature: DNA-binding transcriptional repressor PuuR; Provisional; Region:_PRK09943, Misc. feature: Cupin domain; Region:_Cupin_2; cl09118	PLES_48791:c.436A>C	p.Ile146Leu	LES400	no	coding	non-syn.	PLES_48791	Transcriptional regulators	0	0
5370379	SNP	A	C	Gene: PLES_48791, CDS: PLES_48791, Misc. feature: DNA-binding transcriptional repressor PuuR; Provisional; Region:_PRK09943, Misc. feature: Cupin domain; Region:_Cupin_2; cl09118	PLES_48791:c.436A>C	p.Ile146Leu	LES431	no	coding	non-syn.	PLES_48791	Transcriptional regulators	0	0
5370379	SNP	A	C	Gene: PLES_48791, CDS: PLES_48791, Misc. feature: DNA-binding transcriptional repressor PuuR; Provisional; Region:_PRK09943, Misc. feature: Cupin domain; Region:_Cupin_2; cl09118	PLES_48791:c.436A>C	p.Ile146Leu	LESB65	no	coding	non-syn.	PLES_48791	Transcriptional regulators	0	0
5370379	SNP	A	C	Gene: PLES_48791, CDS: PLES_48791, Misc. feature: DNA-binding transcriptional repressor PuuR; Provisional; Region:_PRK09943, Misc. feature: Cupin domain; Region:_Cupin_2; cl09118	PLES_48791:c.436A>C	p.Ile146Leu	LESL1	no	coding	non-syn.	PLES_48791	Transcriptional regulators	0	0
5370379	SNP	A	C	Gene: PLES_48791, CDS: PLES_48791, Misc. feature: DNA-binding transcriptional repressor PuuR; Provisional; Region:_PRK09943, Misc. feature: Cupin domain; Region:_Cupin_2; cl09118	PLES_48791:c.436A>C	p.Ile146Leu	LESL4	no	coding	non-syn.	PLES_48791	Transcriptional regulators	0	0
5370379	SNP	A	C	Gene: PLES_48791, CDS: PLES_48791, Misc. feature: DNA-binding transcriptional repressor PuuR; Provisional; Region:_PRK09943, Misc. feature: Cupin domain; Region:_Cupin_2; cl09118	PLES_48791:c.436A>C	p.Ile146Leu	LESL5	no	coding	non-syn.	PLES_48791	Transcriptional regulators	0	0
5370379	SNP	A	C	Gene: PLES_48791, CDS: PLES_48791, Misc. feature: DNA-binding transcriptional repressor PuuR; Provisional; Region:_PRK09943, Misc. feature: Cupin domain; Region:_Cupin_2; cl09118	PLES_48791:c.436A>C	p.Ile146Leu	LESL7	no	coding	non-syn.	PLES_48791	Transcriptional regulators	0	0
5371446	SNP	G	C	Gene: PLES_48801, CDS: PLES_48801, Misc. feature: ABC-type dipeptide transport system,_periplasmic component [Amino acid transport and metabolism]; Region: DdpA; COG0747, Misc. feature: Bacterial extracellular solute-binding proteins, family 5 Middle; Region:_SBP_bac_5; cl01709	PLES_48801:c.674G>C	p.Gly225Ala	LESL4	yes	coding	non-syn.	PLES_48801	Transport of small molecules	0	0
5379962	SNP	A	G	Gene: PLES_48871, CDS: PLES_48871, Misc. feature: LysE type translocator; Region:_LysE; cl00565	PLES_48871:c.401T>C	p.Leu134Pro	LESL7	yes	coding	non-syn.	PLES_48871	Membrane proteins	0	0
5390472	SNP	G	A	Gene: PLES_48951, CDS: PLES_48951, Misc. feature: 2OG-Fe(II) oxygenase superfamily; Region: 2OG-FeII_Oxy; cl01206	PLES_48951:c.641G>A	p.Gly214Asp	LES400	no	coding	non-syn.	PLES_48951	Membrane proteins	0	0
5390472	SNP	G	A	Gene: PLES_48951, CDS: PLES_48951, Misc. feature: 2OG-Fe(II) oxygenase superfamily; Region: 2OG-FeII_Oxy; cl01206	PLES_48951:c.641G>A	p.Gly214Asp	LES431	no	coding	non-syn.	PLES_48951	Membrane proteins	0	0
5390472	SNP	G	A	Gene: PLES_48951, CDS: PLES_48951, Misc. feature: 2OG-Fe(II) oxygenase superfamily; Region: 2OG-FeII_Oxy; cl01206	PLES_48951:c.641G>A	p.Gly214Asp	LESB65	no	coding	non-syn.	PLES_48951	Membrane proteins	0	0
5398632	SNP	A	T	Gene: ampD, CDS: ampD, Misc. feature: Peptidoglycan recognition proteins (PGRPs) are pattern recognition receptors that bind,_and in certain cases,_hydrolyze peptidoglycans (PGNs) of bacterial cell walls. PGRPs have been divided into three classes:_short PGRPs (PGRP-S),_that are small (20...; Region:_PGRP; cd06583, Misc. feature: amidase catalytic site; other site, Misc. feature: Zn binding resid…	ampD:c.446T>A	p.Ile149Asn	LESL7	yes	coding	non-syn.	na	0	0	0
5398854	SNP	A	G	Gene: ampD, CDS: ampD, Misc. feature: Peptidoglycan recognition proteins (PGRPs) are pattern recognition receptors that bind,_and in certain cases,_hydrolyze peptidoglycans (PGNs) of bacterial cell walls. PGRPs have been divided into three classes:_short PGRPs (PGRP-S),_that are small (20...; Region:_PGRP; cd06583, Misc. feature: amidase catalytic site; other site, Misc. feature: Zn binding resid…	ampD:c.224T>C	p.Phe75Ser	LES400	no	coding	non-syn.	na	0	0	0
5398854	SNP	A	G	Gene: ampD, CDS: ampD, Misc. feature: Peptidoglycan recognition proteins (PGRPs) are pattern recognition receptors that bind,_and in certain cases,_hydrolyze peptidoglycans (PGNs) of bacterial cell walls. PGRPs have been divided into three classes:_short PGRPs (PGRP-S),_that are small (20...; Region:_PGRP; cd06583, Misc. feature: amidase catalytic site; other site, Misc. feature: Zn binding resid…	ampD:c.224T>C	p.Phe75Ser	LES431	no	coding	non-syn.	na	0	0	0
5398854	SNP	A	G	Gene: ampD, CDS: ampD, Misc. feature: Peptidoglycan recognition proteins (PGRPs) are pattern recognition receptors that bind,_and in certain cases,_hydrolyze peptidoglycans (PGNs) of bacterial cell walls. PGRPs have been divided into three classes:_short PGRPs (PGRP-S),_that are small (20...; Region:_PGRP; cd06583, Misc. feature: amidase catalytic site; other site, Misc. feature: Zn binding resid…	ampD:c.224T>C	p.Phe75Ser	LESB65	no	coding	non-syn.	na	0	0	0
5398854	SNP	A	G	Gene: ampD, CDS: ampD, Misc. feature: Peptidoglycan recognition proteins (PGRPs) are pattern recognition receptors that bind,_and in certain cases,_hydrolyze peptidoglycans (PGNs) of bacterial cell walls. PGRPs have been divided into three classes:_short PGRPs (PGRP-S),_that are small (20...; Region:_PGRP; cd06583, Misc. feature: amidase catalytic site; other site, Misc. feature: Zn binding resid…	ampD:c.224T>C	p.Phe75Ser	LESL1	no	coding	non-syn.	na	0	0	0
5398854	SNP	A	G	Gene: ampD, CDS: ampD, Misc. feature: Peptidoglycan recognition proteins (PGRPs) are pattern recognition receptors that bind,_and in certain cases,_hydrolyze peptidoglycans (PGNs) of bacterial cell walls. PGRPs have been divided into three classes:_short PGRPs (PGRP-S),_that are small (20...; Region:_PGRP; cd06583, Misc. feature: amidase catalytic site; other site, Misc. feature: Zn binding resid…	ampD:c.224T>C	p.Phe75Ser	LESL4	no	coding	non-syn.	na	0	0	0
5398854	SNP	A	G	Gene: ampD, CDS: ampD, Misc. feature: Peptidoglycan recognition proteins (PGRPs) are pattern recognition receptors that bind,_and in certain cases,_hydrolyze peptidoglycans (PGNs) of bacterial cell walls. PGRPs have been divided into three classes:_short PGRPs (PGRP-S),_that are small (20...; Region:_PGRP; cd06583, Misc. feature: amidase catalytic site; other site, Misc. feature: Zn binding resid…	ampD:c.224T>C	p.Phe75Ser	LESL5	no	coding	non-syn.	na	0	0	0
5398854	SNP	A	G	Gene: ampD, CDS: ampD, Misc. feature: Peptidoglycan recognition proteins (PGRPs) are pattern recognition receptors that bind,_and in certain cases,_hydrolyze peptidoglycans (PGNs) of bacterial cell walls. PGRPs have been divided into three classes:_short PGRPs (PGRP-S),_that are small (20...; Region:_PGRP; cd06583, Misc. feature: amidase catalytic site; other site, Misc. feature: Zn binding resid…	ampD:c.224T>C	p.Phe75Ser	LESL7	no	coding	non-syn.	na	0	0	0
5463201	SNP	C	T	Gene: PLES_49621, CDS: PLES_49621	PLES_49621:c.1356C>T		LESL1	yes	coding	syn.	PLES_49621	Hypothetical, unclassified, unknown	0	0
5466831	SNP	G	A	Gene: PLES_49651, CDS: PLES_49651, Misc. feature: Membrane protease subunits,_stomatin/prohibitin homologs [Posttranslational modification,_protein turnover,_chaperones]; Region:_HflC; COG0330	PLES_49651:c.271G>A	p.Val91Met	LES431	yes	coding	non-syn.	PLES_49651	Membrane proteins	0	0
5547584	SNP	G	A	Gene: PLES_50311, CDS: PLES_50311, Misc. feature: Phosphoribosyl transferase domain; Region: Pribosyltran; cl00309	PLES_50311:c.227C>T	p.Thr76Ile	LESL4	yes	coding	non-syn.	PLES_50311	Nucleotide biosynthesis and metabolism	0	0
5576368	SNP	G	A	Gene: PLES_50591, CDS: PLES_50591, Misc. feature: translation-associated GTPase; Reviewed; Region: PRK09601, Misc. feature: YchF subfamily. YchF is a member of the Obg family,_which includes four other subfamilies of GTPases: Obg,_DRG,_Ygr210,_and NOG1. Obg is an essential gene that is involved in DNA replication in C. crescentus and Streptomyces griseus and is associated...; Region:_YchF; cd0190…	PLES_50591:c.477G>A		LESL4	yes	coding	syn.	PLES_50591	Translation, post-translational modification, degradation	0	0
5582745	SNP	G	A				LES431	yes	non-coding	na	na	0	0	0
5595585	SNP	T	C	Gene: PLES_50741, CDS: PLES_50741, Misc. feature: Paraquat-inducible protein B [General function prediction only]; Region:_PqiB; COG3008, Misc. feature: mce related protein; Region:_MCE; pfam02470	PLES_50741:c.889A>G	p.Thr297Ala	LESL7	yes	coding	non-syn.	PLES_50741	Hypothetical, unclassified, unknown	0	0
5625198	SNP	T	C	Gene: phuR, CDS: phuR, Misc. feature: TonB-dependent hemoglobin/transferrin/lactoferrin receptor family protein; Region:_TonB-hemlactrns; TIGR01786, Misc. feature: TonB dependent/Ligand-Gated channels are created by a monomeric 22 strand (22,24) anti-parallel beta-barrel. Ligands apparently bind to the large extracellular loops. The N-terminal 150-200 residues form a plug from the periplasmic end…	phuR:c.2160T>C		LES400	no	coding	syn.	PLES_50951	Transport of small molecules	0	0
5625198	SNP	T	C	Gene: phuR, CDS: phuR, Misc. feature: TonB-dependent hemoglobin/transferrin/lactoferrin receptor family protein; Region:_TonB-hemlactrns; TIGR01786, Misc. feature: TonB dependent/Ligand-Gated channels are created by a monomeric 22 strand (22,24) anti-parallel beta-barrel. Ligands apparently bind to the large extracellular loops. The N-terminal 150-200 residues form a plug from the periplasmic end…	phuR:c.2160T>C		LES431	no	coding	syn.	PLES_50951	Transport of small molecules	0	0
5625198	SNP	T	C	Gene: phuR, CDS: phuR, Misc. feature: TonB-dependent hemoglobin/transferrin/lactoferrin receptor family protein; Region:_TonB-hemlactrns; TIGR01786, Misc. feature: TonB dependent/Ligand-Gated channels are created by a monomeric 22 strand (22,24) anti-parallel beta-barrel. Ligands apparently bind to the large extracellular loops. The N-terminal 150-200 residues form a plug from the periplasmic end…	phuR:c.2160T>C		LESB65	no	coding	syn.	PLES_50951	Transport of small molecules	0	0
5625198	SNP	T	C	Gene: phuR, CDS: phuR, Misc. feature: TonB-dependent hemoglobin/transferrin/lactoferrin receptor family protein; Region:_TonB-hemlactrns; TIGR01786, Misc. feature: TonB dependent/Ligand-Gated channels are created by a monomeric 22 strand (22,24) anti-parallel beta-barrel. Ligands apparently bind to the large extracellular loops. The N-terminal 150-200 residues form a plug from the periplasmic end…	phuR:c.2160T>C		LESL1	no	coding	syn.	PLES_50951	Transport of small molecules	0	0
5625198	SNP	T	C	Gene: phuR, CDS: phuR, Misc. feature: TonB-dependent hemoglobin/transferrin/lactoferrin receptor family protein; Region:_TonB-hemlactrns; TIGR01786, Misc. feature: TonB dependent/Ligand-Gated channels are created by a monomeric 22 strand (22,24) anti-parallel beta-barrel. Ligands apparently bind to the large extracellular loops. The N-terminal 150-200 residues form a plug from the periplasmic end…	phuR:c.2160T>C		LESL4	no	coding	syn.	PLES_50951	Transport of small molecules	0	0
5625198	SNP	T	C	Gene: phuR, CDS: phuR, Misc. feature: TonB-dependent hemoglobin/transferrin/lactoferrin receptor family protein; Region:_TonB-hemlactrns; TIGR01786, Misc. feature: TonB dependent/Ligand-Gated channels are created by a monomeric 22 strand (22,24) anti-parallel beta-barrel. Ligands apparently bind to the large extracellular loops. The N-terminal 150-200 residues form a plug from the periplasmic end…	phuR:c.2160T>C		LESL5	no	coding	syn.	PLES_50951	Transport of small molecules	0	0
5625198	SNP	T	C	Gene: phuR, CDS: phuR, Misc. feature: TonB-dependent hemoglobin/transferrin/lactoferrin receptor family protein; Region:_TonB-hemlactrns; TIGR01786, Misc. feature: TonB dependent/Ligand-Gated channels are created by a monomeric 22 strand (22,24) anti-parallel beta-barrel. Ligands apparently bind to the large extracellular loops. The N-terminal 150-200 residues form a plug from the periplasmic end…	phuR:c.2160T>C		LESL7	no	coding	syn.	PLES_50951	Transport of small molecules	0	0
5647465	SNP	G	T				LESL5	yes	non-coding	na	na	0	0	0
5661186	DIP	A	-				LES400	yes	non-coding	na	na	0	0	0
5668151	SNP	G	A	Gene: glmM, CDS: glmM, Misc. feature: GlmM is a bacterial phosphoglucosamine mutase (PNGM) that belongs to the alpha-D-phosphohexomutase superfamily. It is required for the interconversion of glucosamine-6-phosphate and glucosamine-1-phosphate in the biosynthetic pathway of UDP-N...; Region:_GlmM; cd05802, Misc. feature: phosphoglucosamine mutase; Region:_glmM; TIGR01455, Misc. feature: active si…	glmM:c.580C>T	p.Arg194Trp	LESL5	yes	coding	non-syn.	PLES_51341	Cell wall / LPS / capsule	0	0
5669691	SNP	T	C	Gene: ftsH, CDS: ftsH, Misc. feature: ATP-dependent metalloprotease; Reviewed; Region: hflB; PRK10733	ftsH:c.1837A>G	p.Thr613Ala	LESL7	yes	coding	non-syn.	PLES_51361	Cell division	0	0
5671681	SNP	C	T				LES431	yes	non-coding	na	na	0	0	0
5695496	DIP	-	T				LES431	yes	non-coding	na	na	0	0	0
5698612	DIP	G	-	Gene: pmrA, CDS: pmrA, Misc. feature: DNA-binding transcriptional regulator QseB; Provisional; Region:_PRK10336, Misc. feature: Effector domain of response regulator. Bacteria and certain eukaryotes like protozoa and higher plants use two-component signal transduction systems to detect and respond to changes in the environment. The system consists of a sensor histidine kinase...; Region:_trans_re…	pmrA:c.620delG	p.Arg207fs	LESL7	yes	coding	non-syn.	PLES_51611	Two-component regulatory systems	0	0
5698869	SNP	C	T	Gene: pmrB, CDS: pmrB, Misc. feature: sensor protein QseC; Provisional; Region:_PRK10337	pmrB:c.188C>T	p.Thr63Ile	LESL4	yes	coding	non-syn.	PLES_51621	Two-component regulatory systems	0	0
5700049	DIP	----	GAAG	Gene: pmrB, CDS: pmrB	pmrB:c.1367_1368insGAAG	p.Pro456fs	LES400	yes	coding	non-syn.	PLES_51621	Two-component regulatory systems	0	0
5714424	SNP	G	A				LES400	no	non-coding	na	na	0	0	0
5714424	SNP	G	A				LESL5	no	non-coding	na	na	0	0	0
5731074	SNP	C	A	Gene: fdnH, CDS: fdnH, Misc. feature: Fe-S containing; Region:_FDH-beta; TIGR01582	fdnH:c.45G>T		LESL4	yes	coding	syn.	PLES_51951	Energy metabolism	0	0
5751941	SNP	C	A	Gene: PLES_52121, CDS: PLES_52121, Misc. feature: N-acetyltransferase; Region:_Acetyltransf_2; cl00949	PLES_52121:c.296G>T	p.Arg99Leu	LES400	yes	coding	non-syn.	PLES_52121	Putative enzymes, Adaptation, Protection	0	0
5763379	SNP	T	G	Gene: PLES_52231, CDS: PLES_52231, Misc. feature: Protein of unknown function (DUF1624); Region: DUF1624; cl01394	PLES_52231:c.898T>G	p.Cys300Gly	LES400	no	coding	non-syn.	PLES_52231	Membrane proteins	0	0
5763379	SNP	T	G	Gene: PLES_52231, CDS: PLES_52231, Misc. feature: Protein of unknown function (DUF1624); Region: DUF1624; cl01394	PLES_52231:c.898T>G	p.Cys300Gly	LES431	no	coding	non-syn.	PLES_52231	Membrane proteins	0	0
5763379	SNP	T	G	Gene: PLES_52231, CDS: PLES_52231, Misc. feature: Protein of unknown function (DUF1624); Region: DUF1624; cl01394	PLES_52231:c.898T>G	p.Cys300Gly	LESB65	no	coding	non-syn.	PLES_52231	Membrane proteins	0	0
5763379	SNP	T	G	Gene: PLES_52231, CDS: PLES_52231, Misc. feature: Protein of unknown function (DUF1624); Region: DUF1624; cl01394	PLES_52231:c.898T>G	p.Cys300Gly	LESL1	no	coding	non-syn.	PLES_52231	Membrane proteins	0	0
5763379	SNP	T	G	Gene: PLES_52231, CDS: PLES_52231, Misc. feature: Protein of unknown function (DUF1624); Region: DUF1624; cl01394	PLES_52231:c.898T>G	p.Cys300Gly	LESL4	no	coding	non-syn.	PLES_52231	Membrane proteins	0	0
5763379	SNP	T	G	Gene: PLES_52231, CDS: PLES_52231, Misc. feature: Protein of unknown function (DUF1624); Region: DUF1624; cl01394	PLES_52231:c.898T>G	p.Cys300Gly	LESL5	no	coding	non-syn.	PLES_52231	Membrane proteins	0	0
5763379	SNP	T	G	Gene: PLES_52231, CDS: PLES_52231, Misc. feature: Protein of unknown function (DUF1624); Region: DUF1624; cl01394	PLES_52231:c.898T>G	p.Cys300Gly	LESL7	no	coding	non-syn.	PLES_52231	Membrane proteins	0	0
5781270	SNP	T	G	Gene: fis, CDS: fis, Misc. feature: Bacterial regulatory protein,_Fis family; Region: HTH_8; cl01091	fis:c.112T>G	p.Tyr38Asp	LES400	no	coding	non-syn.	PLES_52381	Transcription, RNA processing and degradation, DNA replication, recombination, modification and repair, Transcriptional regulators	0	0
5781270	SNP	T	G	Gene: fis, CDS: fis, Misc. feature: Bacterial regulatory protein,_Fis family; Region: HTH_8; cl01091	fis:c.112T>G	p.Tyr38Asp	LES431	no	coding	non-syn.	PLES_52381	Transcription, RNA processing and degradation, DNA replication, recombination, modification and repair, Transcriptional regulators	0	0
5781270	SNP	T	G	Gene: fis, CDS: fis, Misc. feature: Bacterial regulatory protein,_Fis family; Region: HTH_8; cl01091	fis:c.112T>G	p.Tyr38Asp	LESB65	no	coding	non-syn.	PLES_52381	Transcription, RNA processing and degradation, DNA replication, recombination, modification and repair, Transcriptional regulators	0	0
5781270	SNP	T	G	Gene: fis, CDS: fis, Misc. feature: Bacterial regulatory protein,_Fis family; Region: HTH_8; cl01091	fis:c.112T>G	p.Tyr38Asp	LESL1	no	coding	non-syn.	PLES_52381	Transcription, RNA processing and degradation, DNA replication, recombination, modification and repair, Transcriptional regulators	0	0
5781270	SNP	T	G	Gene: fis, CDS: fis, Misc. feature: Bacterial regulatory protein,_Fis family; Region: HTH_8; cl01091	fis:c.112T>G	p.Tyr38Asp	LESL4	no	coding	non-syn.	PLES_52381	Transcription, RNA processing and degradation, DNA replication, recombination, modification and repair, Transcriptional regulators	0	0
5781270	SNP	T	G	Gene: fis, CDS: fis, Misc. feature: Bacterial regulatory protein,_Fis family; Region: HTH_8; cl01091	fis:c.112T>G	p.Tyr38Asp	LESL5	no	coding	non-syn.	PLES_52381	Transcription, RNA processing and degradation, DNA replication, recombination, modification and repair, Transcriptional regulators	0	0
5781270	SNP	T	G	Gene: fis, CDS: fis, Misc. feature: Bacterial regulatory protein,_Fis family; Region: HTH_8; cl01091	fis:c.112T>G	p.Tyr38Asp	LESL7	no	coding	non-syn.	PLES_52381	Transcription, RNA processing and degradation, DNA replication, recombination, modification and repair, Transcriptional regulators	0	0
5791941	DIP	TCGCCC	------	Gene: PLES_52461, CDS: PLES_52461, Misc. feature: Transmembrane subunit (TM) of Escherichia coli LivM and related proteins. LivM is one of two TMs of the E. coli LIV-1/LS transporter,_a Periplasmic Binding Protein (PBP)-dependent ATP-Binding Cassette (ABC) transporter involved in the uptake of...; Region:_TM_PBP1_LivM_like; cd06581	PLES_52461:c.188_193delTCGCCC	p.Val63_Leu65delinsVal	LESB65	yes	coding	non-syn.	PLES_52461	Transport of small molecules, Membrane proteins	0	0
5796110	SNP	A	G	Gene: ureA, CDS: ureA, Misc. feature: Urease gamma-subunit; Urease is a nickel-dependent metalloenzyme that catalyzes the hydrolysis of urea to form ammonia and carbon dioxide. Nickel-dependent ureases are found in bacteria,_archaea,_fungi and plants. Their primary role is to allow the use...; Region:_Urease_gamma; cd00390, Misc. feature: alpha-gamma subunit interface; other site	ureA:c.200A>G	p.Glu67Gly	LESB65	yes	coding	non-syn.	PLES_52511	Central intermediary metabolism	0	0
5796232	SNP	C	A	Gene: PLES_52521, CDS: PLES_52521	PLES_52521:c.11C>A	p.Ser4*	LESL1	yes	coding	non-syn.	PLES_52521	Transport of small molecules	0	0
5815819	SNP	G	A	Gene: PLES_52731, CDS: PLES_52731, Misc. feature: The Major Facilitator Superfamily (MFS) is a large and diverse group of secondary transporters that includes uniporters,_symporters,_and antiporters. MFS proteins facilitate the transport across cytoplasmic or internal membranes of a variety of...; Region:_MFS; cd06174, Misc. feature: putative MFS family transporter protein; Provisional; Region:_P…	PLES_52731:c.262C>T	p.His88Tyr	LESL4	yes	coding	non-syn.	PLES_52731	Transport of small molecules, Membrane proteins	0	0
5816665	SNP	C	T	Gene: desB, CDS: desB, Misc. feature: The Delta6 Fatty Acid Desaturase (Delta6-FADS)-like CD includes the integral-membrane enzymes:_delta-4, delta-5,_delta-6,_delta-8,_delta-8-sphingolipid,_and delta-11 desaturases found in vertebrates,_higher plants, fungi,_and bacteria. These...; Region:_Delta6-FADS-like; cd03506, Misc. feature: putative di-iron ligands; other site	desB:c.748G>A	p.Ala250Thr	LES400	no	coding	non-syn.	PLES_52741	Fatty acid and phospholipid metabolism	0	0
5816665	SNP	C	T	Gene: desB, CDS: desB, Misc. feature: The Delta6 Fatty Acid Desaturase (Delta6-FADS)-like CD includes the integral-membrane enzymes:_delta-4, delta-5,_delta-6,_delta-8,_delta-8-sphingolipid,_and delta-11 desaturases found in vertebrates,_higher plants, fungi,_and bacteria. These...; Region:_Delta6-FADS-like; cd03506, Misc. feature: putative di-iron ligands; other site	desB:c.748G>A	p.Ala250Thr	LES431	no	coding	non-syn.	PLES_52741	Fatty acid and phospholipid metabolism	0	0
5816665	SNP	C	T	Gene: desB, CDS: desB, Misc. feature: The Delta6 Fatty Acid Desaturase (Delta6-FADS)-like CD includes the integral-membrane enzymes:_delta-4, delta-5,_delta-6,_delta-8,_delta-8-sphingolipid,_and delta-11 desaturases found in vertebrates,_higher plants, fungi,_and bacteria. These...; Region:_Delta6-FADS-like; cd03506, Misc. feature: putative di-iron ligands; other site	desB:c.748G>A	p.Ala250Thr	LESB65	no	coding	non-syn.	PLES_52741	Fatty acid and phospholipid metabolism	0	0
5816665	SNP	C	T	Gene: desB, CDS: desB, Misc. feature: The Delta6 Fatty Acid Desaturase (Delta6-FADS)-like CD includes the integral-membrane enzymes:_delta-4, delta-5,_delta-6,_delta-8,_delta-8-sphingolipid,_and delta-11 desaturases found in vertebrates,_higher plants, fungi,_and bacteria. These...; Region:_Delta6-FADS-like; cd03506, Misc. feature: putative di-iron ligands; other site	desB:c.748G>A	p.Ala250Thr	LESL1	no	coding	non-syn.	PLES_52741	Fatty acid and phospholipid metabolism	0	0
5816665	SNP	C	T	Gene: desB, CDS: desB, Misc. feature: The Delta6 Fatty Acid Desaturase (Delta6-FADS)-like CD includes the integral-membrane enzymes:_delta-4, delta-5,_delta-6,_delta-8,_delta-8-sphingolipid,_and delta-11 desaturases found in vertebrates,_higher plants, fungi,_and bacteria. These...; Region:_Delta6-FADS-like; cd03506, Misc. feature: putative di-iron ligands; other site	desB:c.748G>A	p.Ala250Thr	LESL4	no	coding	non-syn.	PLES_52741	Fatty acid and phospholipid metabolism	0	0
5816665	SNP	C	T	Gene: desB, CDS: desB, Misc. feature: The Delta6 Fatty Acid Desaturase (Delta6-FADS)-like CD includes the integral-membrane enzymes:_delta-4, delta-5,_delta-6,_delta-8,_delta-8-sphingolipid,_and delta-11 desaturases found in vertebrates,_higher plants, fungi,_and bacteria. These...; Region:_Delta6-FADS-like; cd03506, Misc. feature: putative di-iron ligands; other site	desB:c.748G>A	p.Ala250Thr	LESL5	no	coding	non-syn.	PLES_52741	Fatty acid and phospholipid metabolism	0	0
5816665	SNP	C	T	Gene: desB, CDS: desB, Misc. feature: The Delta6 Fatty Acid Desaturase (Delta6-FADS)-like CD includes the integral-membrane enzymes:_delta-4, delta-5,_delta-6,_delta-8,_delta-8-sphingolipid,_and delta-11 desaturases found in vertebrates,_higher plants, fungi,_and bacteria. These...; Region:_Delta6-FADS-like; cd03506, Misc. feature: putative di-iron ligands; other site	desB:c.748G>A	p.Ala250Thr	LESL7	no	coding	non-syn.	PLES_52741	Fatty acid and phospholipid metabolism	0	0
5819427	SNP	A	G				LES400	yes	non-coding	na	na	0	0	0
5850155	SNP	G	C	Gene: pncA, CDS: pncA	pncA:c.8G>C	p.Arg3Pro	LESL1	no	coding	non-syn.	PLES_53041	Central intermediary metabolism	0	0
5850155	SNP	G	C	Gene: pncA, CDS: pncA	pncA:c.8G>C	p.Arg3Pro	LESL5	no	coding	non-syn.	PLES_53041	Central intermediary metabolism	0	0
5850752	SNP	G	A	Gene: pncA, CDS: pncA, Misc. feature: Nicotinamidase/pyrazinamidase (PZase). Nicotinamidase,_a ubiquitous enzyme in prokaryotes, converts nicotinamide to nicotinic acid (niacin) and ammonia,_which in turn can be recycled to make nicotinamide adenine dinucleotide (NAD). The same enzyme is...; Region:_nicotinamidase; cd01011	pncA:c.605G>A	p.Cys202Tyr	LESL7	yes	coding	non-syn.	PLES_53041	Central intermediary metabolism	0	0
5902830	SNP	T	C	Gene: PLES_53471, CDS: PLES_53471	PLES_53471:c.1406T>C	p.Val469Ala	LES400	no	coding	non-syn.	PLES_53471	Hypothetical, unclassified, unknown, Membrane proteins	0	0
5902830	SNP	T	C	Gene: PLES_53471, CDS: PLES_53471	PLES_53471:c.1406T>C	p.Val469Ala	LES431	no	coding	non-syn.	PLES_53471	Hypothetical, unclassified, unknown, Membrane proteins	0	0
5902830	SNP	T	C	Gene: PLES_53471, CDS: PLES_53471	PLES_53471:c.1406T>C	p.Val469Ala	LESB65	no	coding	non-syn.	PLES_53471	Hypothetical, unclassified, unknown, Membrane proteins	0	0
5908568	SNP	G	A	Gene: parE, CDS: parE, Misc. feature: DNA topoisomerase IV subunit B; Reviewed; Region: PRK05559, Misc. feature: DNA gyrase B subunit,_carboxyl terminus; Region: DNA_gyraseB_C; pfam00986	parE:c.1685C>T	p.Thr562Ile	LESL7	yes	coding	non-syn.	PLES_53531	DNA replication, recombination, modification and repair	0	0
5931162	SNP	G	A	Gene: PLES_53711, CDS: PLES_53711, Misc. feature: DNA-binding transcriptional regulator TorR; Provisional; Region:_PRK10766, Misc. feature: Signal receiver domain; originally thought to be unique to bacteria (CheY,_OmpR,_NtrC,_and PhoB),_now recently identified in eukaroytes ETR1 Arabidopsis thaliana; this domain receives the signal from the sensor partner in a two-component systems...; Region:_R…	PLES_53711:c.216C>T		LESL5	yes	coding	syn.	PLES_53711	Two-component regulatory systems, Transcriptional regulators	0	0
6001727	SNP	G	A	Gene: gltD, CDS: gltD, Misc. feature: glutamate synthase small subunit family protein, proteobacterial; Region:_gltD_gamma_fam; TIGR01318, Misc. feature: Rossmann-fold NAD(P)(+)-binding proteins; Region: NADB_Rossmann; cl09931	gltD:c.619C>T	p.Leu207Phe	LESL5	yes	coding	non-syn.	PLES_54251	Amino acid biosynthesis and metabolism	0	0
6010841	SNP	C	T	Gene: pilQ, CDS: pilQ, Misc. feature: type IV pilus secretin (or competence protein) PilQ; Region:_IV_pilus_PilQ; TIGR02515, Misc. feature: Bacterial type II and III secretion system protein; Region:_Secretin; cl02829	pilQ:c.1695G>A		LESL7	yes	coding	syn.	PLES_54301	Motility & Attachment	Adherence	Type IV pili biosynthesis
6053404	SNP	G	A				LESL5	yes	non-coding	na	na	0	0	0
6076482	SNP	G	C	Gene: PLES_54891, CDS: PLES_54891, Misc. feature: Purine-cytosine permease and related proteins [Nucleotide transport and metabolism]; Region:_CodB; COG1457, Misc. feature: Sodium:solute symporter family; Region:_SSF; cl00456	PLES_54891:c.1159C>G	p.Pro387Ala	LES400	no	coding	non-syn.	PLES_54891	Transport of small molecules, Membrane proteins	0	0
6076482	SNP	G	C	Gene: PLES_54891, CDS: PLES_54891, Misc. feature: Purine-cytosine permease and related proteins [Nucleotide transport and metabolism]; Region:_CodB; COG1457, Misc. feature: Sodium:solute symporter family; Region:_SSF; cl00456	PLES_54891:c.1159C>G	p.Pro387Ala	LES431	no	coding	non-syn.	PLES_54891	Transport of small molecules, Membrane proteins	0	0
6076482	SNP	G	C	Gene: PLES_54891, CDS: PLES_54891, Misc. feature: Purine-cytosine permease and related proteins [Nucleotide transport and metabolism]; Region:_CodB; COG1457, Misc. feature: Sodium:solute symporter family; Region:_SSF; cl00456	PLES_54891:c.1159C>G	p.Pro387Ala	LESB65	no	coding	non-syn.	PLES_54891	Transport of small molecules, Membrane proteins	0	0
6076482	SNP	G	C	Gene: PLES_54891, CDS: PLES_54891, Misc. feature: Purine-cytosine permease and related proteins [Nucleotide transport and metabolism]; Region:_CodB; COG1457, Misc. feature: Sodium:solute symporter family; Region:_SSF; cl00456	PLES_54891:c.1159C>G	p.Pro387Ala	LESL1	no	coding	non-syn.	PLES_54891	Transport of small molecules, Membrane proteins	0	0
6076482	SNP	G	C	Gene: PLES_54891, CDS: PLES_54891, Misc. feature: Purine-cytosine permease and related proteins [Nucleotide transport and metabolism]; Region:_CodB; COG1457, Misc. feature: Sodium:solute symporter family; Region:_SSF; cl00456	PLES_54891:c.1159C>G	p.Pro387Ala	LESL4	no	coding	non-syn.	PLES_54891	Transport of small molecules, Membrane proteins	0	0
6076482	SNP	G	C	Gene: PLES_54891, CDS: PLES_54891, Misc. feature: Purine-cytosine permease and related proteins [Nucleotide transport and metabolism]; Region:_CodB; COG1457, Misc. feature: Sodium:solute symporter family; Region:_SSF; cl00456	PLES_54891:c.1159C>G	p.Pro387Ala	LESL5	no	coding	non-syn.	PLES_54891	Transport of small molecules, Membrane proteins	0	0
6076482	SNP	G	C	Gene: PLES_54891, CDS: PLES_54891, Misc. feature: Purine-cytosine permease and related proteins [Nucleotide transport and metabolism]; Region:_CodB; COG1457, Misc. feature: Sodium:solute symporter family; Region:_SSF; cl00456	PLES_54891:c.1159C>G	p.Pro387Ala	LESL7	no	coding	non-syn.	PLES_54891	Transport of small molecules, Membrane proteins	0	0
6078000	SNP	C	A	Gene: hutU, CDS: hutU, Misc. feature: urocanate hydratase; Provisional; Region:_PRK05414, Misc. feature: Urocanase; Region:_Urocanase; cl11597	hutU:c.1428G>T		LESL4	yes	coding	syn.	PLES_54901	Amino acid biosynthesis and metabolism	0	0
6083317	SNP	T	G	Gene: hutC, CDS: hutC, Misc. feature: histidine utilization repressor,_proteobacterial; Region:_his_ut_repres; TIGR02018, Misc. feature: UTRA domain; Region:_UTRA; cl06649	hutC:c.710A>C	p.His237Pro	LESB65	yes	coding	non-syn.	PLES_54951	Transcriptional regulators	0	0
6083789	SNP	C	T	Gene: hutC, CDS: hutC, Misc. feature: histidine utilization repressor,_proteobacterial; Region:_his_ut_repres; TIGR02018, Misc. feature: Bacterial regulatory proteins,_gntR family; Region: GntR; cl02580	hutC:c.238G>A	p.Gly80Arg	LESL4	yes	coding	non-syn.	PLES_54951	Transcriptional regulators	0	0
6132919	SNP	G	A	Gene: PLES_55401, CDS: PLES_55401, Misc. feature: putative oxidoreductase; Provisional; Region: PRK11579	PLES_55401:c.1027G>A	p.Glu343Lys	LESB65	yes	coding	non-syn.	PLES_55401	Hypothetical, unclassified, unknown	0	0
6180562	SNP	A	T	Gene: pckA, CDS: pckA, Misc. feature: Phosphoenolpyruvate carboxykinase (PEPCK),_a critical gluconeogenic enzyme,_catalyzes the first committed step in the diversion of tricarboxylic acid cycle intermediates toward gluconeogenesis. It catalyzes the reversible decarboxylation and...; Region:_PEPCK_ATP; cd00484	pckA:c.1373T>A	p.Val458Glu	LESL4	yes	coding	non-syn.	PLES_55861	Energy metabolism, Carbon compound catabolism	0	0
6180563	SNP	C	T	Gene: pckA, CDS: pckA, Misc. feature: Phosphoenolpyruvate carboxykinase (PEPCK),_a critical gluconeogenic enzyme,_catalyzes the first committed step in the diversion of tricarboxylic acid cycle intermediates toward gluconeogenesis. It catalyzes the reversible decarboxylation and...; Region:_PEPCK_ATP; cd00484	pckA:c.1372G>A	p.Val458Met	LESL4	yes	coding	non-syn.	PLES_55861	Energy metabolism, Carbon compound catabolism	0	0
6218763	SNP	C	T	Gene: pepP, CDS: pepP, Misc. feature: proline aminopeptidase P II; Provisional; Region: PRK10879, Misc. feature: Aminopeptidase P,_N-terminal domain; Region:_AMP_N; pfam05195	pepP:c.178G>A	p.Glu60Lys	LESL1	no	coding	non-syn.	PLES_56181	Translation, post-translational modification, degradation	0	0
6218763	SNP	C	T	Gene: pepP, CDS: pepP, Misc. feature: proline aminopeptidase P II; Provisional; Region: PRK10879, Misc. feature: Aminopeptidase P,_N-terminal domain; Region:_AMP_N; pfam05195	pepP:c.178G>A	p.Glu60Lys	LESL5	no	coding	non-syn.	PLES_56181	Translation, post-translational modification, degradation	0	0
6222901	SNP	G	A	Gene: PLES_56241, CDS: PLES_56241	PLES_56241:c.105C>T		LES400	yes	coding	syn.	PLES_56241	Transport of small molecules, Membrane proteins	0	0
6244807	SNP	T	C	Gene: PLES_56421, CDS: PLES_56421, Misc. feature: Iron permease FTR1 family; Region:_FTR1; cl00475	PLES_56421:c.1420A>G	p.Ile474Val	LESL7	yes	coding	non-syn.	PLES_56421	Transport of small molecules	0	0
6273917	SNP	A	G	Gene: cyaA, CDS: cyaA, Misc. feature: Adenylate cyclase,_class-I; Region:_Adenylate_cycl; cl01168	cyaA:c.1620A>G		LESL4	yes	coding	syn.	PLES_56661	Adaptation, Protection	0	0
6309511	SNP	A	G				LESL4	yes	non-coding	na	na	0	0	0
6309512	SNP	G	C				LESL4	yes	non-coding	na	na	0	0	0
6327576	SNP	G	T				LESL7	yes	non-coding	na	na	0	0	0
6335205	DIP	C	-	Gene: PLES_57221, CDS: PLES_57221, Misc. feature: FAD-linked oxidoreductase; Region:_bact_FAD_ox; TIGR01679, Misc. feature: FAD binding domain; Region:_FAD_binding_4; cl10516	PLES_57221:c.419delG	p.Gly140fs	LESL4	yes	coding	non-syn.	PLES_57221	Putative enzymes	0	0
6338740	SNP	A	C	Gene: crc, CDS: crc, Misc. feature: Endonuclease/Exonuclease/phosphatase family; Region:_Exo_endo_phos; cl00490	crc:c.673A>C	p.Thr225Pro	LESL4	yes	coding	non-syn.	PLES_57271	Energy metabolism, Carbon compound catabolism	0	0
6364926	SNP	A	C	Gene: PLES_57571, CDS: PLES_57571	PLES_57571:c.5A>C	p.Asp2Ala	LESL7	yes	coding	non-syn.	PLES_57571	Transport of small molecules	0	0
6375771	SNP	A	G				LESL5	yes	non-coding	na	na	0	0	0
6386417	SNP	C	A	Gene: betB, CDS: betB, Misc. feature: 1-pyrroline-5-carboxylate dehydrogenase; Provisional; Region:_PRK03137, Misc. feature: NAD+-dependent 4-trimethylaminobutyraldehyde dehydrogenase,_ALDH family 9A1; Region:_ALDH_F9_TMBADH; cd07090	betB:c.186G>T		LESL5	yes	coding	syn.	PLES_57681	Adaptation, Protection, Amino acid biosynthesis and metabolism	0	0
6452780	SNP	T	A	Gene: PLES_58301, CDS: PLES_58301, Misc. feature: pyruvate carboxylase subunit B; Validated; Region: PRK09282; PRK09282, Misc. feature: Conserved carboxylase domain; Region:_PYC_OADA; pfam02436	PLES_58301:c.1460A>T	p.Tyr487Phe	LESL7	yes	coding	non-syn.	PLES_58301	Central intermediary metabolism	0	0
6473649	SNP	A	G	Gene: wbpY, CDS: wbpY, Misc. feature: This family is most closely related to the GT1 family of glycosyltransferases. mtfB (mannosyltransferase B) in E. coli has been shown to direct the growth of the O9-specific polysaccharide chain. It transfers two mannoses into the position 3 of the...; Region: GT1_mtfB_like; cd03809	wbpY:c.507T>C		LES400	no	coding	syn.	PLES_58431	Cell wall / LPS / capsule	0	0
6473649	SNP	A	G	Gene: wbpY, CDS: wbpY, Misc. feature: This family is most closely related to the GT1 family of glycosyltransferases. mtfB (mannosyltransferase B) in E. coli has been shown to direct the growth of the O9-specific polysaccharide chain. It transfers two mannoses into the position 3 of the...; Region: GT1_mtfB_like; cd03809	wbpY:c.507T>C		LES431	no	coding	syn.	PLES_58431	Cell wall / LPS / capsule	0	0
6473649	SNP	A	G	Gene: wbpY, CDS: wbpY, Misc. feature: This family is most closely related to the GT1 family of glycosyltransferases. mtfB (mannosyltransferase B) in E. coli has been shown to direct the growth of the O9-specific polysaccharide chain. It transfers two mannoses into the position 3 of the...; Region: GT1_mtfB_like; cd03809	wbpY:c.507T>C		LESB65	no	coding	syn.	PLES_58431	Cell wall / LPS / capsule	0	0
6473649	SNP	A	G	Gene: wbpY, CDS: wbpY, Misc. feature: This family is most closely related to the GT1 family of glycosyltransferases. mtfB (mannosyltransferase B) in E. coli has been shown to direct the growth of the O9-specific polysaccharide chain. It transfers two mannoses into the position 3 of the...; Region: GT1_mtfB_like; cd03809	wbpY:c.507T>C		LESL1	no	coding	syn.	PLES_58431	Cell wall / LPS / capsule	0	0
6473649	SNP	A	G	Gene: wbpY, CDS: wbpY, Misc. feature: This family is most closely related to the GT1 family of glycosyltransferases. mtfB (mannosyltransferase B) in E. coli has been shown to direct the growth of the O9-specific polysaccharide chain. It transfers two mannoses into the position 3 of the...; Region: GT1_mtfB_like; cd03809	wbpY:c.507T>C		LESL4	no	coding	syn.	PLES_58431	Cell wall / LPS / capsule	0	0
6473649	SNP	A	G	Gene: wbpY, CDS: wbpY, Misc. feature: This family is most closely related to the GT1 family of glycosyltransferases. mtfB (mannosyltransferase B) in E. coli has been shown to direct the growth of the O9-specific polysaccharide chain. It transfers two mannoses into the position 3 of the...; Region: GT1_mtfB_like; cd03809	wbpY:c.507T>C		LESL5	no	coding	syn.	PLES_58431	Cell wall / LPS / capsule	0	0
6473649	SNP	A	G	Gene: wbpY, CDS: wbpY, Misc. feature: This family is most closely related to the GT1 family of glycosyltransferases. mtfB (mannosyltransferase B) in E. coli has been shown to direct the growth of the O9-specific polysaccharide chain. It transfers two mannoses into the position 3 of the...; Region: GT1_mtfB_like; cd03809	wbpY:c.507T>C		LESL7	no	coding	syn.	PLES_58431	Cell wall / LPS / capsule	0	0
6478763	SNP	G	A	Gene: wbpW, CDS: wbpW, Misc. feature: mannose-1-phosphate guanylyltransferase/mannose-6-phosphate isomerase; Region: GMP_PMI; TIGR01479, Misc. feature: GDP-M1P_Guanylyltransferase catalyzes the formation of GDP-Mannose; Region:_GDP-M1P_Guanylyltransferase; cd02509, Misc. feature: Substrate binding site; other site	wbpW:c.257C>T	p.Pro86Leu	LESB65	yes	coding	non-syn.	PLES_58471	Cell wall / LPS / capsule	0	0
6483542	SNP	A	G	Gene: PLES_58511, CDS: PLES_58511	PLES_58511:c.602A>G	p.His201Arg	LES400	no	coding	non-syn.	PLES_58511	Hypothetical, unclassified, unknown	0	0
6483542	SNP	A	G	Gene: PLES_58511, CDS: PLES_58511	PLES_58511:c.602A>G	p.His201Arg	LES431	no	coding	non-syn.	PLES_58511	Hypothetical, unclassified, unknown	0	0
6483542	SNP	A	G	Gene: PLES_58511, CDS: PLES_58511	PLES_58511:c.602A>G	p.His201Arg	LESB65	no	coding	non-syn.	PLES_58511	Hypothetical, unclassified, unknown	0	0
6483542	SNP	A	G	Gene: PLES_58511, CDS: PLES_58511	PLES_58511:c.602A>G	p.His201Arg	LESL1	no	coding	non-syn.	PLES_58511	Hypothetical, unclassified, unknown	0	0
6483542	SNP	A	G	Gene: PLES_58511, CDS: PLES_58511	PLES_58511:c.602A>G	p.His201Arg	LESL4	no	coding	non-syn.	PLES_58511	Hypothetical, unclassified, unknown	0	0
6483542	SNP	A	G	Gene: PLES_58511, CDS: PLES_58511	PLES_58511:c.602A>G	p.His201Arg	LESL5	no	coding	non-syn.	PLES_58511	Hypothetical, unclassified, unknown	0	0
6483542	SNP	A	G	Gene: PLES_58511, CDS: PLES_58511	PLES_58511:c.602A>G	p.His201Arg	LESL7	no	coding	non-syn.	PLES_58511	Hypothetical, unclassified, unknown	0	0
6485251	SNP	C	G	Gene: PLES_58531, CDS: PLES_58531, Misc. feature: Acyltransferase family; Region:_Acyl_transf_3; cl00792	PLES_58531:c.153C>G	p.Asp51Glu	LESL4	yes	coding	non-syn.	PLES_58531	Fatty acid and phospholipid metabolism	0	0
6485764	SNP	C	T	Gene: PLES_58531, CDS: PLES_58531	PLES_58531:c.666C>T		LESL4	yes	coding	syn.	PLES_58531	Fatty acid and phospholipid metabolism	0	0
6512078	SNP	C	A	Gene: PLES_58801, CDS: PLES_58801, Misc. feature: phosphate regulon sensor kinase PhoR; Region: phoR_proteo; TIGR02966	PLES_58801:c.1465C>A	p.Leu489Ile	LESL1	yes	coding	non-syn.	PLES_58801	Two-component regulatory systems	0	0
6557310	DIP	G	-	Gene: PLES_59241, CDS: PLES_59241, Misc. feature: Tim44-like domain; Region:_Tim44; cl09208	PLES_59241:c.777delC	p.Ala259fs	LESL4	yes	coding	non-syn.	PLES_59241	Hypothetical, unclassified, unknown, Membrane proteins	0	0
6557642	DIP	C	-	Gene: PLES_59241, CDS: PLES_59241	PLES_59241:c.445delG	p.Ala149fs	LESL1	yes	coding	non-syn.	PLES_59241	Hypothetical, unclassified, unknown, Membrane proteins	0	0
6557681	SNP	G	A	Gene: PLES_59241, CDS: PLES_59241	PLES_59241:c.406C>T	p.Gln136*	LESL5	yes	coding	non-syn.	PLES_59241	Hypothetical, unclassified, unknown, Membrane proteins	0	0
6600387	SNP	G	A	Gene: PLES_59641, CDS: PLES_59641, Misc. feature: putative inner membrane protein translocase component YidC; Provisional; Region:_PRK01318	PLES_59641:c.531C>T		LESB65	yes	coding	syn.	PLES_59641	Membrane proteins	0	0
